# Supplementary material for: catena-Poly[[[aqua­silver(I)]-μ-4,4′-bipyridine-κ2 N:N′] 4-amino­benzoate nitrate hydrate]
Source: Acta Crystallogr Sect E Struct Rep Online. 2010 Feb 13;66(Pt 3):m287. doi: 10.1107/S1600536810005052 (PMC2983544; doi:10.1107/S1600536810005052)
Supplement: Supplementary file 1 [file e-66-0m287-sup1.cif]

##############################################################################
###                                                                        ###
###        Electronic paper (Acta Crystallographica Section E)             ###
###                                                                        ###
##############################################################################
#                                                                            #
# This CIF contains the data in a paper accepted for publication in Acta     #
# Crystallographica Section E. It conforms to the requirements of Notes      #
# for Authors for Section E, and has been peer reviewed under the auspices   #
# of the IUCr Commission on Journals.                                        #
#                                                                            #
# Full details of the Crystallographic Information File format               #
# are given in the paper "The Crystallographic Information File (CIF):       #
# a New Standard Archive File for Crystallography" by S. R. Hall, F. H.      #
# Allen and I. D. Brown [Acta Cryst. (1991), A47, 655-685].                  #
#                                                                            #
# The current version of the core CIF dictionary is obtainable from          #
# ftp://ftp.iucr.org/pub/cif_core.dic. The current version number is 2.4.    #
#                                                                            #
# Software is freely available for graphical display of the structure(s) in  #
# this CIF.  For information consult the CIF home page http://www.iucr.org/  #
# cif/home.html                                                              #
#                                                                            #
# This file may be used for bona fide research purposes within the           #
# scientific community so long as proper attribution is given to the journal # 
# article from which it was obtained.                                        #
#                                                                            #
##############################################################################
                                             
data_global
_audit_creation_method     'SHELXL97'
_journal_date_recd_electronic     2010-02-06
_journal_date_accepted     2010-02-08
_journal_name_full     'Acta Crystallographica, Section E'
_journal_year     2010
_journal_volume     66
_journal_issue      3
_journal_page_first     m287
_journal_page_last     m287
_journal_paper_category     QM
_journal_coeditor_code     WM2305
_publ_contact_author_name     'Professor Yong-Mei Zhang'
_publ_contact_author_address
;
Department of Chemistry
Anshan Normal University
Anshan 114007
People's Republic of China
;
_publ_contact_author_email     yongmeizhang01@yahoo.cn
_publ_contact_author_fax     '?'
_publ_contact_author_phone     '?'
_publ_section_title
;
<i>catena</i>-Poly[[[aquasilver(I)]-\m-4,4'-bipyridine-\k^2^<i>N</i>:<i>N</i>')]
4-aminobenzoate nitrate hydrate]
;
loop_
    _publ_author_name
    _publ_author_address
    'Yong-Mei Zhang'
;
Department of Chemistry
Anshan Normal University
Anshan 114007
People's Republic of China
;
    'Dong-Yan Hou'
;
Department of Chemistry
Anshan Normal University
Anshan 114007
People's Republic of China
;
    'Guang Xin'
;
Department of Chemistry
Anshan Normal University
Anshan 114007
People's Republic of China
;
    'Tie-Chun Li'
;
Department of Chemistry
Anshan Normal University
Anshan 114007
People's Republic of China
;
data_I
_audit_creation_method     SHELXL-97
_chemical_name_systematic
;
<i>catena</i>-Poly[[[aquasilver(I)]-\m-4,4'-bipyridine-\k^2^<i>N</i>:<i>N</i>')]
4-aminobenzoate nitrate hydrate]
;
_chemical_name_common     ?
_chemical_formula_moiety     '2C10 H10 Ag N2 O + , C7 H6 N O2 - , N O3 - , H2 O'
_chemical_formula_sum     'C27 H28 Ag2 N6 O8'
_chemical_formula_iupac
                           '2[Ag (C10 H8 N2) (H2 O)] (C7 H6 N O2) (N O3) , H2 O'
_chemical_formula_weight     780.29
_chemical_melting_point     ?
_symmetry_cell_setting     monoclinic
_symmetry_space_group_name_H-M     'P 21/m'
_symmetry_space_group_name_Hall     '-P 2yb'
loop_
    _symmetry_equiv_pos_as_xyz
    'x, y, z'
    '-x, y+1/2, -z'
    '-x, -y, -z'
    'x, -y-1/2, z'
_cell_length_a     8.2595(4)
_cell_length_b     17.3531(8)
_cell_length_c     9.9267(4)
_cell_angle_alpha     90.00
_cell_angle_beta     103.2310(10)
_cell_angle_gamma     90.00
_cell_volume     1385.01(11)
_cell_formula_units_Z     2
_cell_measurement_reflns_used     2847
_cell_measurement_theta_min     2.11
_cell_measurement_theta_max     26.09
_cell_measurement_temperature     293(2)
_exptl_crystal_description     block
_exptl_crystal_colour     colourless
_exptl_crystal_size_max     0.24
_exptl_crystal_size_mid     0.21
_exptl_crystal_size_min     0.17
_exptl_crystal_density_diffrn     1.871
_exptl_crystal_density_meas     ?
_exptl_crystal_density_method     'not measured'
_exptl_crystal_F_000     780
_exptl_absorpt_coefficient_mu     1.477
_exptl_absorpt_correction_type     multi-scan
_exptl_absorpt_process_details     '(SADABS; Sheldrick, 1996)'
_exptl_absorpt_correction_T_min     0.54
_exptl_absorpt_correction_T_max     0.83
_exptl_special_details
;
;
_diffrn_ambient_temperature     293(2)
_diffrn_radiation_type     MoK\a
_diffrn_radiation_wavelength     0.71073
_diffrn_radiation_source     'fine-focus sealed tube'
_diffrn_radiation_monochromator     graphite
_diffrn_measurement_device_type     'Bruker APEX CCD area-detector'
_diffrn_measurement_method     '\f and \w scans'
_diffrn_detector_area_resol_mean     ?
_diffrn_reflns_number     7782
_diffrn_reflns_av_R_equivalents     0.0236
_diffrn_reflns_av_sigmaI/netI     0.0272
_diffrn_reflns_theta_min     2.11
_diffrn_reflns_theta_max     26.09
_diffrn_reflns_theta_full     26.09
_diffrn_measured_fraction_theta_max     0.998
_diffrn_measured_fraction_theta_full     0.998
_diffrn_reflns_limit_h_min     -10
_diffrn_reflns_limit_h_max     7
_diffrn_reflns_limit_k_min     -21
_diffrn_reflns_limit_k_max     17
_diffrn_reflns_limit_l_min     -12
_diffrn_reflns_limit_l_max     12
_diffrn_standards_number     0
_diffrn_standards_interval_count     .
_diffrn_standards_interval_time     .
_diffrn_standards_decay_%     ?
_refine_special_details
;
Refinement of <i>F</i>^2^ against ALL reflections. The weighted <i>R</i>-factor
wR and goodness of fit <i>S</i> are based on <i>F</i>^2^, conventional
<i>R</i>-factors <i>R</i> are based on <i>F</i>, with <i>F</i> set to zero for
negative <i>F</i>^2^. The threshold expression of <i>F</i>^2^ >
\s(<i>F</i>^2^) is used only for calculating <i>R</i>-factors(gt) etc. and is
not relevant to the choice of reflections for refinement. <i>R</i>-factors
based on <i>F</i>^2^ are statistically about twice as large as those based on
<i>F</i>, and <i>R</i>- factors based on ALL data will be even larger.
;
_reflns_number_total     2847
_reflns_number_gt     2390
_reflns_threshold_expression     I>2\s(I)
_refine_ls_structure_factor_coef     Fsqd
_refine_ls_matrix_type     full
_refine_ls_R_factor_all     0.0299
_refine_ls_R_factor_gt     0.0230
_refine_ls_wR_factor_gt     0.0549
_refine_ls_wR_factor_ref     0.0586
_refine_ls_goodness_of_fit_ref     1.065
_refine_ls_restrained_S_all     1.065
_refine_ls_number_reflns     2847
_refine_ls_number_parameters     230
_refine_ls_number_restraints     8
_refine_ls_hydrogen_treatment     mixed
_refine_ls_weighting_scheme     calc
_refine_ls_weighting_details
              'w=1/[\s^2^(Fo^2^)+(0.0284P)^2^+0.2523P] where P=(Fo^2^+2Fc^2^)/3'
_atom_sites_solution_hydrogens     geom
_atom_sites_solution_primary     direct
_atom_sites_solution_secondary     difmap
_refine_ls_shift/su_max     0.003
_refine_ls_shift/su_mean     0.000
_refine_diff_density_max     0.341
_refine_diff_density_min     -0.376
_refine_ls_extinction_method     none
_refine_ls_extinction_coef     ?
loop_
    _atom_type_symbol
    _atom_type_description
    _atom_type_scat_dispersion_real
    _atom_type_scat_dispersion_imag
    _atom_type_scat_source
    'C' 'C' 0.0033 0.0016
                         'International Tables Vol C Tables 4.2.6.8 and 6.1.1.4'
    'H' 'H' 0.0000 0.0000
                         'International Tables Vol C Tables 4.2.6.8 and 6.1.1.4'
    'N' 'N' 0.0061 0.0033
                         'International Tables Vol C Tables 4.2.6.8 and 6.1.1.4'
    'O' 'O' 0.0106 0.0060
                         'International Tables Vol C Tables 4.2.6.8 and 6.1.1.4'
    'Ag' 'Ag' -0.8971 1.1015
                         'International Tables Vol C Tables 4.2.6.8 and 6.1.1.4'
_computing_data_collection     'SMART (Bruker, 1998)'
_computing_cell_refinement     'SAINT (Bruker, 1998)'
_computing_data_reduction     'SAINT (Bruker, 1998)'
_computing_structure_solution     'SHELXS97 (Sheldrick, 2008)'
_computing_structure_refinement     'SHELXL97 (Sheldrick, 2008)'
_computing_molecular_graphics     'SHELXTL (Sheldrick, 2008)'
_computing_publication_material     'SHELXTL (Sheldrick, 2008)'
loop_
    _atom_site_type_symbol
    _atom_site_label
    _atom_site_fract_x
    _atom_site_fract_y
    _atom_site_fract_z
    _atom_site_U_iso_or_equiv
    _atom_site_adp_type
    _atom_site_calc_flag
    _atom_site_refinement_flags
    _atom_site_occupancy
    _atom_site_disorder_assembly
    _atom_site_disorder_group
    C C1 0.9046(4) 0.7500 0.9999(4) 0.0234(8) Uani d S 1 . .
    C C2 0.7795(4) 0.7500 1.0736(4) 0.0216(7) Uani d S 1 . .
    H H2 0.8082 0.7500 1.1698 0.026 Uiso calc SR 1 . .
    C C3 0.6139(4) 0.7500 1.0056(4) 0.0201(7) Uani d S 1 . .
    H H3 0.5331 0.7500 1.0573 0.024 Uiso calc SR 1 . .
    C C4 0.5645(4) 0.7500 0.8621(3) 0.0198(7) Uani d S 1 . .
    C C5 0.6902(4) 0.7500 0.7886(4) 0.0215(7) Uani d S 1 . .
    H H5 0.6610 0.7500 0.6924 0.026 Uiso calc SR 1 . .
    C C6 0.8556(4) 0.7500 0.8547(4) 0.0240(8) Uani d S 1 . .
    H H6 0.9361 0.7500 0.8027 0.029 Uiso calc SR 1 . .
    C C7 0.3820(4) 0.7500 0.7909(3) 0.0198(7) Uani d S 1 . .
    C C8 0.6051(3) 0.95341(14) 0.7979(2) 0.0211(5) Uani d . 1 . .
    H H8 0.5907 0.9099 0.7417 0.025 Uiso calc R 1 . .
    C C9 0.7206(3) 0.95076(14) 0.9219(2) 0.0203(5) Uani d . 1 . .
    H H9 0.7822 0.9061 0.9477 0.024 Uiso calc R 1 . .
    C C10 0.7458(3) 1.01485(13) 1.0091(2) 0.0156(5) Uani d . 1 . .
    C C11 0.6492(3) 1.07948(14) 0.9627(2) 0.0204(5) Uani d . 1 . .
    H H11 0.6611 1.1238 1.0166 0.025 Uiso calc R 1 . .
    C C12 0.5365(3) 1.07780(14) 0.8371(2) 0.0219(5) Uani d . 1 . .
    H H12 0.4739 1.1218 0.8082 0.026 Uiso calc R 1 . .
    C C13 1.0736(3) 0.94885(15) 1.3175(2) 0.0235(5) Uani d . 1 . .
    H H13 1.1264 0.9031 1.3512 0.028 Uiso calc R 1 . .
    C C14 0.9522(3) 0.94648(14) 1.1975(2) 0.0238(5) Uani d . 1 . .
    H H14 0.9241 0.8998 1.1523 0.029 Uiso calc R 1 . .
    C C15 0.8700(3) 1.01438(13) 1.1424(2) 0.0172(5) Uani d . 1 . .
    C C16 0.9155(3) 1.08119(14) 1.2193(2) 0.0210(5) Uani d . 1 . .
    H H16 0.8627 1.1276 1.1897 0.025 Uiso calc R 1 . .
    C C17 1.0384(3) 1.07876(14) 1.3392(2) 0.0231(5) Uani d . 1 . .
    H H17 1.0664 1.1243 1.3883 0.028 Uiso calc R 1 . .
    N N1 1.0689(4) 0.7500 1.0676(4) 0.0366(8) Uani d SD 1 . .
    N N2 0.5122(2) 1.01603(11) 0.7543(2) 0.0180(4) Uani d . 1 . .
    N N3 1.1201(2) 1.01423(11) 1.3889(2) 0.0206(4) Uani d . 1 . .
    N N4 0.6731(4) 0.7500 0.3860(3) 0.0293(7) Uani d S 1 . .
    O O1 0.3438(3) 0.7500 0.6599(3) 0.0305(6) Uani d S 1 . .
    O O2 0.2780(3) 0.7500 0.8655(2) 0.0234(5) Uani d S 1 . .
    O O1W 0.4203(2) 0.62838(10) 0.50869(19) 0.0327(4) Uani d D 1 . .
    O O2W 0.0951(4) 0.7500 0.3901(3) 0.0499(8) Uani d SD 1 . .
    O O4 0.5190(3) 0.7500 0.3396(3) 0.0365(7) Uani d S 1 . .
    O O5 0.7501(3) 0.68814(12) 0.4064(2) 0.0511(6) Uani d . 1 . .
    Ag Ag1 0.32721(2) 1.014048(12) 0.563502(18) 0.02456(8) Uani d . 1 . .
    H H1A 1.099(5) 0.7500 1.155(2) 0.046(14) Uiso d SD 1 . .
    H H1B 1.143(4) 0.7500 1.021(4) 0.044(13) Uiso d SD 1 . .
    H HW11 0.400(4) 0.6633(16) 0.562(3) 0.065 Uiso d D 1 . .
    H HW12 0.448(4) 0.6508(18) 0.443(2) 0.065 Uiso d D 1 . .
    H HW21 0.154(4) 0.7500 0.472(3) 0.065 Uiso d SD 1 . .
    H HW22 -0.004(3) 0.7500 0.404(4) 0.065 Uiso d SD 1 . .
loop_
    _atom_site_aniso_label
    _atom_site_aniso_U_11
    _atom_site_aniso_U_22
    _atom_site_aniso_U_33
    _atom_site_aniso_U_12
    _atom_site_aniso_U_13
    _atom_site_aniso_U_23
    C1 0.0206(18) 0.0152(18) 0.035(2) 0.000 0.0080(15) 0.000
    C2 0.0238(18) 0.0190(18) 0.0225(18) 0.000 0.0064(14) 0.000
    C3 0.0230(18) 0.0137(17) 0.0254(18) 0.000 0.0093(14) 0.000
    C4 0.0234(18) 0.0109(17) 0.0267(19) 0.000 0.0089(15) 0.000
    C5 0.032(2) 0.0118(17) 0.0234(18) 0.000 0.0116(15) 0.000
    C6 0.0270(19) 0.0154(18) 0.034(2) 0.000 0.0171(16) 0.000
    C7 0.0244(18) 0.0092(16) 0.0246(19) 0.000 0.0033(15) 0.000
    C8 0.0243(13) 0.0189(13) 0.0175(12) 0.0005(10) -0.0003(10) -0.0022(10)
    C9 0.0244(13) 0.0145(12) 0.0187(12) 0.0019(10) -0.0022(10) 0.0011(10)
    C10 0.0140(11) 0.0174(12) 0.0146(11) -0.0019(9) 0.0012(9) 0.0016(9)
    C11 0.0233(13) 0.0156(12) 0.0194(12) 0.0004(9) -0.0013(10) -0.0031(9)
    C12 0.0222(12) 0.0192(13) 0.0208(12) 0.0054(10) -0.0027(10) 0.0010(10)
    C13 0.0256(13) 0.0180(13) 0.0228(13) 0.0017(10) -0.0030(10) 0.0021(10)
    C14 0.0274(13) 0.0177(13) 0.0211(12) 0.0012(10) -0.0051(10) -0.0023(10)
    C15 0.0140(11) 0.0198(12) 0.0166(12) -0.0008(9) 0.0007(9) 0.0013(9)
    C16 0.0205(12) 0.0180(13) 0.0207(12) 0.0017(10) -0.0034(10) -0.0013(10)
    C17 0.0256(13) 0.0179(13) 0.0217(13) -0.0005(10) -0.0031(10) -0.0025(10)
    N1 0.0192(17) 0.051(2) 0.039(2) 0.000 0.0064(17) 0.000
    N2 0.0179(10) 0.0195(10) 0.0145(10) -0.0001(8) -0.0007(8) 0.0017(8)
    N3 0.0199(10) 0.0223(11) 0.0161(10) -0.0004(9) -0.0029(8) -0.0005(8)
    N4 0.0349(19) 0.035(2) 0.0175(15) 0.000 0.0045(14) 0.000
    O1 0.0278(14) 0.0388(16) 0.0232(14) 0.000 0.0024(11) 0.000
    O2 0.0211(13) 0.0210(13) 0.0287(14) 0.000 0.0071(11) 0.000
    O1W 0.0407(12) 0.0278(11) 0.0273(11) -0.0025(9) 0.0030(9) 0.0029(8)
    O2W 0.0302(16) 0.062(2) 0.051(2) 0.000 -0.0047(14) 0.000
    O4 0.0275(15) 0.0436(17) 0.0352(16) 0.000 0.0005(12) 0.000
    O5 0.0491(13) 0.0414(14) 0.0585(14) 0.0149(11) 0.0034(11) 0.0173(11)
    Ag1 0.02136(12) 0.03052(13) 0.01619(11) 0.00025(8) -0.00732(8) -0.00028(8)
_geom_special_details
;
All esds (except the esd in the dihedral angle between two l.s. planes) are
estimated using the full covariance matrix. The cell esds are taken into
account individually in the estimation of esds in distances, angles and
torsion angles; correlations between esds in cell parameters are only used
when they are defined by crystal symmetry. An approximate (isotropic)
treatment of cell esds is used for estimating esds involving l.s. planes.
;
loop_
    _geom_bond_atom_site_label_1
    _geom_bond_atom_site_label_2
    _geom_bond_site_symmetry_2
    _geom_bond_distance
    _geom_bond_publ_flag
    Ag1 N3 1_454 2.139(2) y
    Ag1 N2 . 2.1444(19) y
    Ag1 O1W 4_575 2.6799(17) y
    N2 C12 . 1.337(3) ?
    N2 C8 . 1.344(3) ?
    N3 C17 . 1.342(3) ?
    N3 C13 . 1.346(3) ?
    N3 Ag1 1_656 2.139(2) ?
    C8 C9 . 1.374(3) ?
    C8 H8 . 0.9300 ?
    C9 C10 . 1.396(3) ?
    C9 H9 . 0.9300 ?
    C10 C11 . 1.392(3) ?
    C10 C15 . 1.477(3) ?
    C11 C12 . 1.375(3) ?
    C11 H11 . 0.9300 ?
    C12 H12 . 0.9300 ?
    C13 C14 . 1.371(3) ?
    C13 H13 . 0.9300 ?
    C14 C15 . 1.407(3) ?
    C14 H14 . 0.9300 ?
    C15 C16 . 1.392(3) ?
    C16 C17 . 1.377(3) ?
    C16 H16 . 0.9300 ?
    C17 H17 . 0.9300 ?
    O1 C7 . 1.266(4) ?
    O2 C7 . 1.255(4) ?
    N1 C1 . 1.369(4) ?
    N1 H1A . 0.85(4) ?
    N1 H1B . 0.85(4) ?
    C1 C2 . 1.396(5) ?
    C1 C6 . 1.405(5) ?
    C2 C3 . 1.380(4) ?
    C2 H2 . 0.9300 ?
    C3 C4 . 1.389(5) ?
    C3 H3 . 0.9300 ?
    C4 C5 . 1.399(4) ?
    C4 C7 . 1.511(4) ?
    C5 C6 . 1.373(5) ?
    C5 H5 . 0.9300 ?
    C6 H6 . 0.9300 ?
    O4 N4 . 1.251(4) ?
    O5 N4 . 1.240(2) ?
    N4 O5 4_575 1.240(2) ?
    O1W HW11 . 0.85(2) ?
    O1W HW12 . 0.85(2) ?
    O2W HW21 . 0.85(2) ?
    O2W HW22 . 0.85(2) ?
loop_
    _geom_angle_atom_site_label_1
    _geom_angle_atom_site_label_2
    _geom_angle_atom_site_label_3
    _geom_angle_site_symmetry_1
    _geom_angle_site_symmetry_3
    _geom_angle
    _geom_angle_publ_flag
    N3 Ag1 N2 1_454 . 172.70(7) y
    N3 Ag1 O1W 1_454 4_575 92.88(6) y
    N2 Ag1 O1W . 4_575 90.84(6) y
    C12 N2 C8 . . 117.1(2) ?
    C12 N2 Ag1 . . 122.13(15) ?
    C8 N2 Ag1 . . 120.71(16) ?
    C17 N3 C13 . . 116.8(2) ?
    C17 N3 Ag1 . 1_656 122.74(16) ?
    C13 N3 Ag1 . 1_656 120.27(16) ?
    N2 C8 C9 . . 122.9(2) ?
    N2 C8 H8 . . 118.5 ?
    C9 C8 H8 . . 118.5 ?
    C8 C9 C10 . . 120.2(2) ?
    C8 C9 H9 . . 119.9 ?
    C10 C9 H9 . . 119.9 ?
    C11 C10 C9 . . 116.4(2) ?
    C11 C10 C15 . . 121.9(2) ?
    C9 C10 C15 . . 121.7(2) ?
    C12 C11 C10 . . 120.1(2) ?
    C12 C11 H11 . . 120.0 ?
    C10 C11 H11 . . 120.0 ?
    N2 C12 C11 . . 123.3(2) ?
    N2 C12 H12 . . 118.3 ?
    C11 C12 H12 . . 118.3 ?
    N3 C13 C14 . . 123.1(2) ?
    N3 C13 H13 . . 118.4 ?
    C14 C13 H13 . . 118.4 ?
    C13 C14 C15 . . 120.3(2) ?
    C13 C14 H14 . . 119.8 ?
    C15 C14 H14 . . 119.8 ?
    C16 C15 C14 . . 116.1(2) ?
    C16 C15 C10 . . 122.1(2) ?
    C14 C15 C10 . . 121.8(2) ?
    C17 C16 C15 . . 120.1(2) ?
    C17 C16 H16 . . 120.0 ?
    C15 C16 H16 . . 120.0 ?
    N3 C17 C16 . . 123.6(2) ?
    N3 C17 H17 . . 118.2 ?
    C16 C17 H17 . . 118.2 ?
    C1 N1 H1A . . 122(3) ?
    C1 N1 H1B . . 119(3) ?
    H1A N1 H1B . . 119(3) ?
    N1 C1 C2 . . 120.8(3) ?
    N1 C1 C6 . . 121.6(3) ?
    C2 C1 C6 . . 117.6(3) ?
    C3 C2 C1 . . 120.9(3) ?
    C3 C2 H2 . . 119.5 ?
    C1 C2 H2 . . 119.5 ?
    C2 C3 C4 . . 121.8(3) ?
    C2 C3 H3 . . 119.1 ?
    C4 C3 H3 . . 119.1 ?
    C3 C4 C5 . . 117.1(3) ?
    C3 C4 C7 . . 120.4(3) ?
    C5 C4 C7 . . 122.5(3) ?
    C6 C5 C4 . . 121.8(3) ?
    C6 C5 H5 . . 119.1 ?
    C4 C5 H5 . . 119.1 ?
    C5 C6 C1 . . 120.8(3) ?
    C5 C6 H6 . . 119.6 ?
    C1 C6 H6 . . 119.6 ?
    O2 C7 O1 . . 124.2(3) ?
    O2 C7 C4 . . 117.9(3) ?
    O1 C7 C4 . . 117.9(3) ?
    O5 N4 O5 . 4_575 119.9(3) ?
    O5 N4 O4 . . 120.02(16) ?
    O5 N4 O4 4_575 . 120.02(16) ?
    HW11 O1W HW12 . . 107(3) ?
    HW21 O2W HW22 . . 102(3) ?
loop_
    _geom_torsion_atom_site_label_1
    _geom_torsion_atom_site_label_2
    _geom_torsion_atom_site_label_3
    _geom_torsion_atom_site_label_4
    _geom_torsion_site_symmetry_1
    _geom_torsion_site_symmetry_2
    _geom_torsion_site_symmetry_3
    _geom_torsion_site_symmetry_4
    _geom_torsion
    _geom_torsion_publ_flag
    N3 Ag1 N2 C12 1_454 . . . -61.6(6) ?
    N3 Ag1 N2 C8 1_454 . . . 116.0(6) ?
    C12 N2 C8 C9 . . . . 0.4(3) ?
    Ag1 N2 C8 C9 . . . . -177.37(18) ?
    N2 C8 C9 C10 . . . . 0.0(4) ?
    C8 C9 C10 C11 . . . . -0.3(3) ?
    C8 C9 C10 C15 . . . . -179.3(2) ?
    C9 C10 C11 C12 . . . . 0.1(3) ?
    C15 C10 C11 C12 . . . . 179.2(2) ?
    C8 N2 C12 C11 . . . . -0.6(4) ?
    Ag1 N2 C12 C11 . . . . 177.15(18) ?
    C10 C11 C12 N2 . . . . 0.3(4) ?
    C17 N3 C13 C14 . . . . 1.6(4) ?
    Ag1 N3 C13 C14 1_656 . . . -173.80(19) ?
    N3 C13 C14 C15 . . . . 0.4(4) ?
    C13 C14 C15 C16 . . . . -2.3(4) ?
    C13 C14 C15 C10 . . . . 176.3(2) ?
    C11 C10 C15 C16 . . . . -9.7(4) ?
    C9 C10 C15 C16 . . . . 169.3(2) ?
    C11 C10 C15 C14 . . . . 171.8(2) ?
    C9 C10 C15 C14 . . . . -9.2(4) ?
    C14 C15 C16 C17 . . . . 2.1(4) ?
    C10 C15 C16 C17 . . . . -176.4(2) ?
    C13 N3 C17 C16 . . . . -1.8(4) ?
    Ag1 N3 C17 C16 1_656 . . . 173.52(19) ?
    C15 C16 C17 N3 . . . . -0.1(4) ?
    N1 C1 C2 C3 . . . . 180.000(2) ?
    C6 C1 C2 C3 . . . . 0.000(2) ?
    C1 C2 C3 C4 . . . . 0.000(2) ?
    C2 C3 C4 C5 . . . . 0.000(2) ?
    C2 C3 C4 C7 . . . . 180.000(2) ?
    C3 C4 C5 C6 . . . . 0.000(2) ?
    C7 C4 C5 C6 . . . . 180.0000(10)
                                   ?
    C4 C5 C6 C1 . . . . 0.000(2) ?
    N1 C1 C6 C5 . . . . 180.000(2) ?
    C2 C1 C6 C5 . . . . 0.000(2) ?
    C3 C4 C7 O2 . . . . 0.0000(10)
                                 ?
    C5 C4 C7 O2 . . . . 180.0000(10)
                                   ?
    C3 C4 C7 O1 . . . . 180.0000(10)
                                   ?
    C5 C4 C7 O1 . . . . 0.0000(10)
                                 ?
loop_
    _geom_hbond_atom_site_label_D
    _geom_hbond_atom_site_label_H
    _geom_hbond_atom_site_label_A
    _geom_hbond_site_symmetry_A
    _geom_hbond_distance_DH
    _geom_hbond_distance_HA
    _geom_hbond_distance_DA
    _geom_hbond_angle_DHA
    N1 H1A O2W 1_656 0.85(4) 2.34(2) 3.160(5) 162.6
    N1 H1B O2 1_655 0.85(4) 2.10(4) 2.932(4) 166.5
    O1W HW11 O1 . 0.85(3) 1.91(3) 2.747(2) 172(3)
    O1W HW12 O4 . 0.83(3) 2.15(3) 2.927(3) 154(3)
    O2W HW21 O1 . 0.85(3) 2.14(3) 2.979(4) 169(3)
    O2W HW22 O5 1_455 0.86(3) 2.30(2) 3.084(3) 151
    O2W HW22 O5 4_475 0.86(3) 2.30(2) 3.084(3) 151
    O2W HW22 N4 1_455 0.86(3) 2.63(3) 3.476(4) 167
