# Supplementary material for: catena-Poly[[[aqua­silver(I)]-μ-4,4′-bipyridine-κ2 N:N′] 4-amino­benzoate nitrate hydrate]
Source: Acta Crystallogr Sect E Struct Rep Online. 2010 Feb 13;66(Pt 3):m287. doi: 10.1107/S1600536810005052 (PMC2983544; doi:10.1107/S1600536810005052)
Supplement: Supplementary file 2 [file e-66-0m287-Isup2.hkl]

#
# h,k,l, Fc-squared, Fo-squared, sigma(Fo-squared) and status flag
#
data_I
_shelx_title ' zhang in P2(1)/m'
_shelx_refln_list_code          4
_shelx_F_calc_maximum      360.04
_exptl_crystal_F_000       780.00
_reflns_d_resolution_high  0.8081
 
loop_
 _symmetry_equiv_pos_as_xyz
 'x, y, z'
 '-x, y+1/2, -z'
 '-x, -y, -z'
 'x, -y-1/2, z'
 
_cell_length_a     8.2595
_cell_length_b    17.3531
_cell_length_c     9.9267
_cell_angle_alpha  90.000
_cell_angle_beta  103.231
_cell_angle_gamma  90.000
 
_shelx_F_squared_multiplier     1.000
 
loop_
 _refln_index_h
 _refln_index_k
 _refln_index_l
 _refln_F_squared_calc
 _refln_F_squared_meas
 _refln_F_squared_sigma
 _refln_observed_status
   1   0   0     9004.55     9561.33    150.99 o
   2   0   0     2131.69     2364.77     39.83 o
   3   0   0    21984.72    22219.75    304.96 o
   4   0   0     3624.21     3792.25     45.09 o
   5   0   0    13700.84    14293.79    177.63 o
   6   0   0     2770.87     2646.52     65.05 o
   7   0   0      835.74      839.98     55.28 o
   8   0   0     1057.08     1213.08     50.36 o
   9   0   0     1693.94     1738.21     89.17 o
   1   1   0     1164.26     1165.15     24.97 o
   2   1   0       15.00       18.52      4.12 o
   3   1   0     2127.89     2140.64     34.32 o
   4   1   0        1.31        8.82      3.78 o
   5   1   0       13.81       13.27      4.52 o
   6   1   0        0.12        4.87      5.84 o
   7   1   0      118.07      131.43     16.66 o
   8   1   0        6.52        3.32     11.15 o
   9   1   0       11.37        0.99      9.41 o
   0   2   0    36956.53    33570.46    443.47 o
   1   2   0     1378.36     1368.44     15.82 o
   2   2   0     1323.28     1288.97     23.29 o
   3   2   0    12567.05    12699.56    146.70 o
   4   2   0     1512.57     1524.00     25.75 o
   5   2   0     6097.64     6226.83     65.54 o
   6   2   0     6624.62     6455.45     90.12 o
   7   2   0      203.46      183.90     21.62 o
   8   2   0      988.44     1073.61     39.16 o
   9   2   0     1574.43     1499.58     49.52 o
   1   3   0        2.67       10.30      2.63 o
   2   3   0      136.90      149.48      7.21 o
   3   3   0      461.74      486.94     15.96 o
   4   3   0     4356.18     4582.76     53.20 o
   5   3   0      355.54      322.28     14.93 o
   6   3   0      217.27      222.74     17.95 o
   7   3   0      204.70      240.63     26.55 o
   8   3   0      243.36      256.20     23.06 o
   9   3   0       16.37        4.00      9.89 o
   0   4   0   107720.41    97827.07   1281.66 o
   1   4   0     3005.51     3042.49     32.59 o
   2   4   0    10923.07    11092.13    128.36 o
   3   4   0    11490.56    11049.21    126.33 o
   4   4   0     2056.02     2059.48     39.47 o
   5   4   0    10880.72    11100.50    194.94 o
   6   4   0     5977.86     5706.63     83.42 o
   7   4   0      442.39      423.11     32.16 o
   8   4   0      391.60      368.96     26.80 o
   9   4   0     1597.99     1698.69     53.83 o
   1   5   0     5462.48     5418.66     51.51 o
   2   5   0     7166.14     7247.39     65.80 o
   3   5   0       95.80      107.95      6.23 o
   4   5   0      282.17      275.92     13.44 o
   5   5   0      801.44      828.20     23.34 o
   6   5   0       16.07       21.36     10.98 o
   7   5   0     1120.23     1082.42     47.90 o
   8   5   0       16.53        6.41     11.68 o
   9   5   0      121.83      119.59     19.88 o
   0   6   0       79.13      116.08     10.11 o
   1   6   0     3498.04     3419.31     45.65 o
   2   6   0     9642.64    10025.02     87.13 o
   3   6   0     2943.41     2760.85     39.81 o
   4   6   0      134.34      123.13      7.02 o
   5   6   0     1981.94     2053.79     44.49 o
   6   6   0     4466.81     4442.01    266.32 o
   7   6   0       41.37       25.95     12.65 o
   8   6   0      163.73      219.92     28.25 o
   9   6   0     1555.81     1565.58    107.60 o
   1   7   0     9427.96     9534.09     84.28 o
   2   7   0     5719.84     5966.29     62.31 o
   3   7   0       16.88       18.89      4.95 o
   4   7   0     4871.57     4883.93     56.23 o
   5   7   0     1141.65     1206.63     35.06 o
   6   7   0       21.90        7.27      7.59 o
   7   7   0      489.80      470.21     35.54 o
   8   7   0      147.65      135.20     34.48 o
   9   7   0      137.12       99.50     30.32 o
   0   8   0    28792.01    29155.64    298.76 o
   1   8   0     5734.07     5821.44     59.00 o
   2   8   0     2189.58     2294.11     38.78 o
   3   8   0     2652.29     2349.39     46.51 o
   4   8   0     2773.65     2754.12     41.87 o
   5   8   0     3138.22     2979.60     79.06 o
   6   8   0     3303.10     3094.73     62.48 o
   7   8   0        4.72       11.61     11.32 o
   8   8   0      281.14      263.96     32.50 o
   9   8   0     1575.15     1757.58     73.80 o
   1   9   0     4166.03     4348.93     50.41 o
   2   9   0     4548.43     4623.14     46.67 o
   3   9   0       90.41      120.32     10.87 o
   4   9   0     2913.53     2805.23     81.96 o
   5   9   0     3617.16     3478.47    123.79 o
   6   9   0      374.99      377.07     24.87 o
   7   9   0     2182.36     2090.72     71.58 o
   8   9   0     1447.53     1381.27     61.79 o
   9   9   0      248.41      274.88     36.84 o
   0  10   0        5.43        9.51      6.73 o
   1  10   0      389.45      368.03     14.79 o
   2  10   0     1911.11     1939.88     36.00 o
   3  10   0      710.85      607.36     25.97 o
   4  10   0       23.39        9.04      9.92 o
   5  10   0      804.41      794.84     31.47 o
   6  10   0     2302.27     2205.76     55.10 o
   7  10   0       22.18       -2.10     11.32 o
   8  10   0       68.14       92.57     32.10 o
   1  11   0     4117.15     4145.98     53.54 o
   2  11   0     3097.13     3160.81     49.46 o
   3  11   0       21.21        9.04      5.91 o
   4  11   0     5079.06     4969.90     81.94 o
   5  11   0     2547.29     2319.09     56.15 o
   6  11   0       57.75       79.94     15.91 o
   7  11   0     1176.35     1250.78    102.25 o
   8  11   0     1313.44     1210.90     60.56 o
   0  12   0    11470.95    11784.42    180.72 o
   1  12   0      321.11      359.37     21.22 o
   2  12   0      446.53      462.64     23.95 o
   3  12   0     1238.33     1206.39     31.75 o
   4  12   0      382.72      347.70     23.76 o
   5  12   0     1769.24     1630.75     48.03 o
   6  12   0     1222.49     1216.05     58.52 o
   7  12   0      242.35      246.44     65.39 o
   8  12   0       64.51       60.99     27.35 o
   1  13   0     3615.73     3653.29     65.74 o
   2  13   0     3084.42     3035.29    110.57 o
   3  13   0       12.80       15.64      8.04 o
   4  13   0     1720.06     1634.87     46.96 o
   5  13   0     1968.94     1817.19     52.17 o
   6  13   0      185.85      179.53     21.58 o
   7  13   0     1724.52     1722.30     70.41 o
   0  14   0       28.67       19.02     15.46 o
   1  14   0        6.15       12.60      8.80 o
   2  14   0       19.81       19.27      9.82 o
   3  14   0      165.94      156.86     20.16 o
   4  14   0       10.86       -5.11      7.34 o
   5  14   0       94.21       78.92     15.14 o
   6  14   0      475.01      463.32     31.73 o
   7  14   0       30.13       32.89     16.71 o
   1  15   0      693.04      669.36     40.35 o
   2  15   0     1366.37     1388.55     47.61 o
   3  15   0        6.03       10.61      9.56 o
   4  15   0     2953.69     2874.51     67.65 o
   5  15   0     1912.20     1895.50     57.33 o
   6  15   0        0.36        6.61     11.84 o
   7  15   0     1361.17     1344.85     64.55 o
   0  16   0     3786.65     3586.98    128.40 o
   1  16   0      114.09      114.14     20.58 o
   2  16   0       60.66       58.76     13.46 o
   3  16   0      170.24      174.07     41.87 o
   4  16   0       28.66       21.04     15.06 o
   5  16   0       81.29       69.09     16.85 o
   6  16   0        6.87       26.12     13.10 o
   1  17   0     1302.56     1368.58     58.01 o
   2  17   0      582.09      630.00     34.14 o
   3  17   0       88.01      114.05     18.43 o
   4  17   0     1792.38     1868.48    123.05 o
   5  17   0     1147.88     1167.56     53.53 o
   6  17   0       27.25       -5.34     12.39 o
   0  18   0     1485.25     1436.22     86.79 o
   1  18   0      134.88      120.08     23.49 o
   2  18   0        0.01        4.56     13.01 o
   3  18   0        0.53       -0.17     14.27 o
   4  18   0       36.59       32.10     18.85 o
   5  18   0       13.46       12.40     17.42 o
   1  19   0      547.53      591.79     44.97 o
   2  19   0      760.39      842.71    111.76 o
   3  19   0        4.89       19.02     23.78 o
   4  19   0     1912.23     2101.98    172.39 o
   0  20   0      108.49       65.39     30.91 o
   1  20   0       36.01       19.62     17.65 o
   2  20   0       28.51       10.70     15.97 o
   3  20   0        3.04        9.51     24.97 o
   1  21   0     1256.46     1288.18     64.72 o
   2  21   0      839.78     1032.75     59.89 o
 -10   0   1      350.54      287.72     47.56 o
  -9   0   1     2093.80     2019.98     96.30 o
  -8   0   1     4197.65     4099.70     94.51 o
  -7   0   1       40.94       33.21     12.53 o
  -6   0   1     6580.24     6647.01    193.20 o
  -5   0   1     9130.94     9019.95    178.97 o
  -4   0   1       62.10       73.40      9.51 o
  -3   0   1     4568.70     4584.56     59.42 o
  -2   0   1     8431.93     8553.02     92.19 o
  -1   0   1       36.04       79.66      7.13 o
   0   0   1    13250.64    13821.24    191.42 o
   1   0   1    17131.93    17421.31    236.60 o
   2   0   1       38.24       49.14      5.79 o
   3   0   1    27919.15    27607.45    222.71 o
   4   0   1    10265.75    10515.32    123.13 o
   5   0   1      357.98      351.67     23.02 o
   6   0   1     6363.31     6398.32    110.26 o
   7   0   1     1427.65     1383.50     73.12 o
   8   0   1      981.06     1001.59    114.73 o
   9   0   1     3370.17     3358.71    127.21 o
 -10   1   1        0.04       -3.57     11.77 o
  -9   1   1       11.43       12.71     10.58 o
  -8   1   1       12.30        3.65      8.95 o
  -7   1   1      732.12      736.47     25.94 o
  -6   1   1       18.08       20.76      8.20 o
  -5   1   1      122.65      129.34      8.64 o
  -4   1   1       66.24       65.49      4.41 o
  -3   1   1      290.92      298.36      7.74 o
  -2   1   1      651.73      674.95     11.42 o
  -1   1   1       28.82       51.12      5.94 o
   0   1   1       26.74       40.98      4.76 o
   1   1   1      180.16      194.31      6.36 o
   2   1   1       68.36       73.64      5.22 o
   3   1   1     4304.99     4601.21     39.06 o
   4   1   1     3054.59     3343.04     32.52 o
   5   1   1      128.62      127.73     11.14 o
   6   1   1        0.07       -1.69      6.89 o
   7   1   1        0.41       -1.43      6.25 o
   8   1   1       38.45       40.00     11.18 o
   9   1   1      136.49      148.08     30.70 o
 -10   2   1      759.66      747.03    102.25 o
  -9   2   1      744.89      748.01     36.67 o
  -8   2   1     3431.02     3406.59     70.58 o
  -7   2   1      104.60       78.50     13.19 o
  -6   2   1     3780.07     3751.85     96.77 o
  -5   2   1     8627.98     8609.69    130.25 o
  -4   2   1      173.15      187.54      9.78 o
  -3   2   1    12353.36    12462.19     85.17 o
  -2   2   1      790.62      752.87     12.73 o
  -1   2   1      273.63      333.50     16.39 o
   0   2   1    15459.09    15656.75    154.27 o
   1   2   1     1536.03     1558.33     18.69 o
   2   2   1     2830.60     2898.90     27.33 o
   3   2   1    11780.75    11318.03     87.30 o
   4   2   1    12659.71    13324.35    111.57 o
   5   2   1      282.46      262.20     18.02 o
   6   2   1     6503.91     6482.21     78.86 o
   7   2   1     1921.59     1951.31     43.02 o
   8   2   1     1493.16     1512.45     46.70 o
   9   2   1     3377.77     3326.18     75.31 o
 -10   3   1      557.26      588.09     53.98 o
  -9   3   1        0.63        0.39      9.41 o
  -8   3   1      205.63      241.88     27.90 o
  -7   3   1      253.63      258.55     26.39 o
  -6   3   1      473.86      497.49     42.72 o
  -5   3   1      926.48      959.86     31.63 o
  -4   3   1      731.40      717.07     17.63 o
  -3   3   1        2.48        5.10      3.43 o
  -2   3   1       73.49       70.14      5.00 o
  -1   3   1     8704.03     9144.46     82.71 o
   0   3   1      395.69      432.77     19.02 o
   1   3   1        5.35        4.26      2.31 o
   2   3   1      507.66      515.63     11.38 o
   3   3   1     1616.99     1798.15     21.89 o
   4   3   1      681.95      661.10     18.16 o
   5   3   1     2305.69     2329.82     37.73 o
   6   3   1      408.37      438.18     31.82 o
   7   3   1      278.90      263.82     18.51 o
   8   3   1     1117.18     1144.59     50.64 o
   9   3   1       73.64       92.21     17.47 o
  -9   4   1     2631.53     2521.96     65.72 o
  -8   4   1     2472.30     2440.04     75.44 o
  -7   4   1        0.91       -7.47     17.83 o
  -6   4   1    10264.81     9849.83    149.77 o
  -5   4   1    10985.36    10794.07    129.27 o
  -4   4   1       61.22       72.38      5.07 o
  -3   4   1     7146.49     6995.01     63.26 o
  -2   4   1    19918.69    19536.88    142.12 o
  -1   4   1        3.21       10.99      2.88 o
   0   4   1     5369.92     5229.75     68.10 o
   1   4   1    11270.98    11231.42     87.87 o
   2   4   1       79.30       92.18      5.55 o
   3   4   1    19923.49    19917.05    132.71 o
   4   4   1     6891.33     6880.61     70.68 o
   5   4   1     1626.49     1574.89     31.45 o
   6   4   1     8916.14     9142.74    115.93 o
   7   4   1     3525.70     3688.77     89.72 o
   8   4   1      730.53      800.34     35.54 o
   9   4   1     2148.20     2190.08     61.42 o
  -9   5   1       62.61       50.67     18.90 o
  -8   5   1        0.22        1.78     20.81 o
  -7   5   1     3234.11     3295.87    104.03 o
  -6   5   1      973.95      994.81     42.65 o
  -5   5   1       23.86       20.35      7.18 o
  -4   5   1      181.29      169.01      7.70 o
  -3   5   1      175.97      189.34      9.10 o
  -2   5   1    10608.97    10899.82     89.93 o
  -1   5   1     1354.53     1337.66     21.28 o
   0   5   1       32.92       18.96      4.47 o
   1   5   1     2321.32     2332.37     30.08 o
   2   5   1      868.94      821.49     15.82 o
   3   5   1        0.62        1.67      2.78 o
   4   5   1     2199.55     2266.69     28.29 o
   5   5   1     2378.38     2318.95     54.57 o
   6   5   1       51.71       64.60     15.06 o
   7   5   1       82.06       56.44     14.94 o
   8   5   1      978.99     1018.62     61.30 o
   9   5   1       71.19       36.86     14.06 o
  -9   6   1     1017.90      987.54     54.49 o
  -8   6   1     1297.21     1291.81     56.37 o
  -7   6   1      102.22      107.54     20.81 o
  -6   6   1     1492.07     1455.66     80.61 o
  -5   6   1     3762.47     3656.60     60.68 o
  -4   6   1      222.08      264.29     12.97 o
  -3   6   1     8596.45     8590.14     79.51 o
  -2   6   1     8350.76     8307.32     75.67 o
  -1   6   1      369.70      393.36     12.40 o
   0   6   1    29368.62    29389.23    240.00 o
   1   6   1    12327.05    12428.18    101.45 o
   2   6   1     1526.22     1470.99     25.52 o
   3   6   1     8386.35     8365.73     79.76 o
   4   6   1     4386.74     4508.97     55.56 o
   5   6   1      884.30      890.61     29.35 o
   6   6   1     3537.30     3504.53     84.11 o
   7   6   1     1554.96     1469.76     57.03 o
   8   6   1      885.80      862.19     80.25 o
   9   6   1     1471.96     1542.37     52.65 o
  -9   7   1       55.37       33.06     20.81 o
  -8   7   1       57.09       63.69     17.98 o
  -7   7   1      574.24      544.23     37.39 o
  -6   7   1      872.80      883.02     31.66 o
  -5   7   1      357.45      342.99     22.55 o
  -4   7   1      413.73      356.63     22.48 o
  -3   7   1     2021.15     1988.96     32.51 o
  -2   7   1      499.06      538.21     15.92 o
  -1   7   1     9741.76     9842.98     86.65 o
   0   7   1     3268.27     3468.70     40.93 o
   1   7   1     6273.47     6509.45    158.03 o
   2   7   1     2991.68     2686.53     37.78 o
   3   7   1     1628.55     1606.35     40.66 o
   4   7   1     1050.46     1043.38     34.84 o
   5   7   1     2669.73     2732.31     54.72 o
   6   7   1        3.42        2.76     15.46 o
   7   7   1       43.61       21.16     14.00 o
   8   7   1     1490.12     1300.08     58.52 o
   9   7   1        2.45        3.77     11.75 o
  -9   8   1     1039.38     1017.11     56.26 o
  -8   8   1     1568.43     1589.04     64.83 o
  -7   8   1       93.34       81.81     18.85 o
  -6   8   1     3693.91     3638.16     67.89 o
  -5   8   1     3998.07     3879.58     67.19 o
  -4   8   1      394.80      444.49     19.05 o
  -3   8   1     5721.03     5694.58     87.80 o
  -2   8   1     6473.89     6461.85     87.18 o
  -1   8   1      773.66      802.97     18.04 o
   0   8   1     6589.41     6583.35     74.60 o
   1   8   1    12804.30    13008.02    129.69 o
   2   8   1     1617.99     1718.61     57.30 o
   3   8   1     6545.24     6391.76     69.93 o
   4   8   1     3948.56     3849.75     65.02 o
   5   8   1      271.43      275.65     20.20 o
   6   8   1     3789.18     3734.40     90.56 o
   7   8   1      717.19      640.01     48.15 o
   8   8   1      589.80      617.18     45.12 o
   9   8   1     1089.62     1123.46     59.58 o
  -9   9   1      132.58      110.02     24.84 o
  -8   9   1        0.41       -1.76     10.73 o
  -7   9   1     3460.42     3270.72     89.53 o
  -6   9   1     1513.00     1482.49     70.59 o
  -5   9   1      578.75      561.15     26.02 o
  -4   9   1     2833.17     2664.80     57.83 o
  -3   9   1     2200.89     2314.49     38.91 o
  -2   9   1     2832.88     2853.08     42.77 o
  -1   9   1     1253.61     1148.15     23.24 o
   0   9   1      203.74      188.46     10.86 o
   1   9   1     2201.80     2305.90     43.45 o
   2   9   1      230.80      154.36     11.71 o
   3   9   1       49.04       53.92      8.12 o
   4   9   1     4898.24     4780.76     76.54 o
   5   9   1     4382.27     4214.60     73.86 o
   6   9   1        2.14        7.16     11.21 o
   7   9   1      133.19      128.74     43.99 o
   8   9   1     1156.01     1118.36     56.85 o
  -8  10   1      501.09      578.88     44.50 o
  -7  10   1        0.27       -1.19     12.00 o
  -6  10   1      243.60      229.68     24.38 o
  -5  10   1     1371.31     1394.02     41.24 o
  -4  10   1       57.04       49.79      8.73 o
  -3  10   1     3215.18     3269.31     49.39 o
  -2  10   1     2524.44     2482.98     52.51 o
  -1  10   1      115.52      144.01     10.42 o
   0  10   1     6942.83     7089.17     74.20 o
   1  10   1     2349.65     2361.28     37.65 o
   2  10   1     1374.77     1333.94     29.86 o
   3  10   1     2400.87     2363.56     60.41 o
   4  10   1     1079.03     1109.56     36.12 o
   5  10   1      194.77      232.24     20.37 o
   6  10   1     1135.16     1133.42     42.40 o
   7  10   1       11.02        5.71     12.06 o
   8  10   1      205.78      205.67     43.99 o
  -8  11   1      140.91      150.80     27.14 o
  -7  11   1      579.79      574.99     77.28 o
  -6  11   1     1256.93     1235.61     42.43 o
  -5  11   1      798.98      812.11     33.27 o
  -4  11   1     2702.98     2712.21     55.25 o
  -3  11   1     2353.75     2313.60     42.64 o
  -2  11   1      137.84      132.92     13.39 o
  -1  11   1    12819.76    12511.08    204.38 o
   0  11   1     1529.31     1585.84     33.81 o
   1  11   1     2759.60     2764.67     46.33 o
   2  11   1     3111.98     3027.91     56.81 o
   3  11   1      761.47      814.58     27.68 o
   4  11   1     2468.28     2414.22     55.11 o
   5  11   1     2658.23     2693.30     61.31 o
   6  11   1       27.27       37.94     12.08 o
   7  11   1      297.91      346.21     55.88 o
   8  11   1     1118.45     1203.87    145.64 o
  -8  12   1      372.42      291.79     51.72 o
  -7  12   1       81.64       91.64     21.09 o
  -6  12   1     1378.53     1303.68     44.44 o
  -5  12   1     1637.21     1558.89     62.54 o
  -4  12   1      257.75      239.42     21.19 o
  -3  12   1     1145.32     1136.76     34.15 o
  -2  12   1     2049.47     2030.58     57.98 o
  -1  12   1      346.36      285.98     19.21 o
   0  12   1      140.83      133.74     11.75 o
   1  12   1     1074.01     1131.88     27.64 o
   2  12   1        0.15        3.38     12.29 o
   3  12   1     2094.35     2076.09     56.52 o
   4  12   1      502.39      502.84     28.21 o
   5  12   1      117.64       95.98     14.96 o
   6  12   1     1135.91     1170.64     42.61 o
   7  12   1       25.24        7.34     14.27 o
   8  12   1       54.84       46.83     24.37 o
  -8  13   1       50.85       47.77     21.33 o
  -7  13   1     1605.63     1613.17     67.87 o
  -6  13   1     1723.28     1732.37     52.66 o
  -5  13   1      197.28      191.86     40.81 o
  -4  13   1     2309.95     2329.23     65.60 o
  -3  13   1      435.87      402.45     20.84 o
  -2  13   1     1867.96     1833.54     46.55 o
  -1  13   1    12907.28    12647.67    144.48 o
   0  13   1      162.43      199.30     14.23 o
   1  13   1     1633.65     1649.57     51.26 o
   2  13   1     4489.06     4634.80     78.04 o
   3  13   1       55.54       40.74      9.79 o
   4  13   1     4339.08     4129.00     79.17 o
   5  13   1     1409.46     1430.88     46.65 o
   6  13   1       17.51       16.26     11.84 o
   7  13   1      495.85      520.18     63.01 o
  -7  14   1        1.11       -6.54     12.76 o
  -6  14   1        0.65        1.48     10.11 o
  -5  14   1      182.42      218.93     22.79 o
  -4  14   1        1.56        3.01      8.13 o
  -3  14   1      573.98      604.39     41.66 o
  -2  14   1       17.52       -0.54     11.62 o
  -1  14   1        1.38       -1.05      8.18 o
   0  14   1      859.81      813.87     30.62 o
   1  14   1       62.19       46.09     11.34 o
   2  14   1      158.44      176.54     24.24 o
   3  14   1      132.54      121.47     16.36 o
   4  14   1      284.60      336.65     25.95 o
   5  14   1       19.95        7.27     10.34 o
   6  14   1       90.01       63.85     15.79 o
   7  14   1       18.67        1.08     13.40 o
  -7  15   1      456.16      459.74     43.11 o
  -6  15   1     1482.41     1379.60     49.88 o
  -5  15   1      622.48      633.29     35.43 o
  -4  15   1     2511.20     2357.42     60.87 o
  -3  15   1       96.43       81.97     19.88 o
  -2  15   1      456.61      425.43     26.72 o
  -1  15   1    17288.96    16837.86    197.49 o
   0  15   1      448.22      493.01     35.72 o
   1  15   1      503.31      498.32     27.61 o
   2  15   1     3947.43     3950.99     75.84 o
   3  15   1     1185.51     1126.86     45.62 o
   4  15   1     1901.63     1819.65     53.89 o
   5  15   1     1321.81     1296.87     47.57 o
   6  15   1      210.79      247.36     43.42 o
  -6  16   1      144.28      196.19     25.07 o
  -5  16   1       19.92       19.77     12.41 o
  -4  16   1        1.27       -3.87     13.01 o
  -3  16   1        6.99        0.53      9.22 o
  -2  16   1      213.55      227.80     22.59 o
  -1  16   1        2.03       35.07     14.29 o
   0  16   1       42.94       32.41     14.69 o
   1  16   1      350.99      357.32     32.29 o
   2  16   1       64.73       61.48     13.32 o
   3  16   1      188.81      178.76     26.86 o
   4  16   1       11.15        8.70     14.69 o
   5  16   1        6.92       -1.33     10.51 o
   6  16   1        3.29      -11.20     11.20 o
  -6  17   1      966.39      959.83     47.73 o
  -5  17   1      238.09      261.94     37.08 o
  -4  17   1     1704.49     1692.83     68.94 o
  -3  17   1      511.36      553.22     33.11 o
  -2  17   1      558.53      571.72     32.71 o
  -1  17   1     8684.25     8217.96    153.00 o
   0  17   1      113.41       77.70     20.12 o
   1  17   1      584.94      658.56     43.14 o
   2  17   1     1901.35     1985.17     70.15 o
   3  17   1        9.64       10.02     14.86 o
   4  17   1     3622.76     3336.59     98.78 o
   5  17   1      891.55      972.74    120.08 o
  -5  18   1        6.67       -3.57     15.97 o
  -4  18   1      123.34      114.42     39.23 o
  -3  18   1        0.19       -8.78     11.71 o
  -2  18   1       20.17       12.43     13.01 o
  -1  18   1       69.08       98.77     22.65 o
   0  18   1       46.14       21.40     21.40 o
   1  18   1       30.98       19.29     14.85 o
   2  18   1        1.68        7.62     14.22 o
   3  18   1       41.05       48.54     29.72 o
   4  18   1       21.52       -1.60     20.81 o
   5  18   1       14.39        4.12     16.38 o
  -4  19   1      986.52     1015.87     85.01 o
  -3  19   1      409.89      376.89     38.92 o
  -2  19   1      302.34      302.39     35.89 o
  -1  19   1     4704.04     4427.62    113.49 o
   0  19   1      675.29      576.62     43.99 o
   1  19   1      611.94      678.29     47.90 o
   2  19   1      903.88     1004.59    146.83 o
   3  19   1      388.59      366.19     57.07 o
   4  19   1      848.93      843.56     56.31 o
  -3  20   1       93.23       60.64     30.91 o
  -2  20   1        2.44       15.52     15.38 o
  -1  20   1       11.21       17.01     16.25 o
   0  20   1      343.76      274.91     34.88 o
   1  20   1       50.99       30.83     18.79 o
   2  20   1       32.67       13.67     16.81 o
   3  20   1       30.71       29.72     27.35 o
  -2  21   1      686.83      784.16    125.43 o
  -1  21   1      518.37      507.04     46.65 o
   0  21   1      120.21      202.20     64.20 o
   1  21   1      763.30      787.54    112.95 o
 -10   0   2      114.53       39.23     22.59 o
  -9   0   2      973.01     1005.83     67.77 o
  -8   0   2     3380.56     3301.78     83.65 o
  -7   0   2     4162.15     4262.56    303.77 o
  -6   0   2      337.44      331.10     23.95 o
  -5   0   2     6013.43     6119.38     84.41 o
  -4   0   2      289.70      268.80     13.64 o
  -3   0   2     3078.25     3296.10     90.36 o
  -2   0   2   129628.18   118892.44   1575.32 o
  -1   0   2     2340.25     2379.04     53.50 o
   1   0   2    33275.25    32640.40    332.30 o
   2   0   2     3934.41     4012.07     45.98 o
   3   0   2    25065.97    26337.09    216.94 o
   4   0   2     7440.35     7117.95     77.91 o
   5   0   2      577.96      544.09     36.86 o
   6   0   2     3509.71     3718.23    127.81 o
   7   0   2     4019.77     4094.37    111.76 o
   8   0   2       73.25       58.52     17.22 o
   9   0   2     3073.70     3252.09     94.11 o
 -10   1   2       41.05       36.34     15.54 o
  -9   1   2        0.64        0.57     10.28 o
  -8   1   2      169.42      163.03     34.99 o
  -7   1   2      402.26      395.61     23.51 o
  -6   1   2       35.06       32.43     10.57 o
  -5   1   2      260.69      284.20     14.98 o
  -4   1   2       33.25       31.44      4.13 o
  -3   1   2      320.40      317.85      9.94 o
  -2   1   2     2565.03     2742.91     42.45 o
  -1   1   2     1097.32     1218.65     36.86 o
   0   1   2     4830.74     5067.89     45.91 o
   1   1   2        1.20        2.34      2.42 o
   2   1   2      636.46      663.29     13.22 o
   3   1   2      346.25      404.63      9.60 o
   4   1   2      313.68      291.08     10.16 o
   5   1   2      818.56      856.46     23.79 o
   6   1   2       20.81       45.48      8.86 o
   7   1   2       18.51       12.23      8.04 o
   8   1   2       50.30       49.77     11.58 o
   9   1   2        0.90       16.04     12.24 o
 -10   2   2        5.49        0.89     11.68 o
  -9   2   2      299.74      354.68     27.94 o
  -8   2   2     2381.80     2365.68     66.63 o
  -7   2   2     2141.05     2146.90     63.37 o
  -6   2   2     3582.84     3590.33     62.07 o
  -5   2   2     7555.11     7280.83     61.62 o
  -4   2   2     1106.06     1156.01     18.39 o
  -3   2   2     3721.25     3520.53     33.89 o
  -2   2   2    76235.67    75070.57    737.69 o
  -1   2   2      424.14      457.15     15.54 o
   0   2   2     3500.50     3507.93     41.19 o
   1   2   2    17845.12    17973.60    116.49 o
   2   2   2      118.13      113.51      6.06 o
   3   2   2    25605.08    26637.79    171.69 o
   4   2   2     7211.78     6974.99     59.57 o
   5   2   2       35.66       25.84      7.55 o
   6   2   2     5431.46     5541.77     72.50 o
   7   2   2     1744.31     1847.78     42.41 o
   8   2   2        0.95        6.94      9.55 o
   9   2   2     3456.71     3434.24    103.54 o
 -10   3   2       22.74       33.29     15.97 o
  -9   3   2      262.46      233.81     24.13 o
  -8   3   2       51.72       54.86     17.22 o
  -7   3   2     1088.59     1035.35     45.30 o
  -6   3   2     1326.23     1278.58     35.35 o
  -5   3   2       11.28        9.66      4.53 o
  -4   3   2     3274.96     3421.90     35.51 o
  -3   3   2     2193.96     2240.06     25.56 o
  -2   3   2     8058.58     8226.44     69.45 o
  -1   3   2       70.87       95.34      7.51 o
   0   3   2     1347.03     1448.49     29.84 o
   1   3   2        6.32        1.64      2.21 o
   2   3   2      105.60      118.28      6.38 o
   3   3   2      154.95      159.48      9.65 o
   4   3   2       31.34       42.13      5.30 o
   5   3   2       76.56       62.79      8.63 o
   6   3   2      408.46      448.76     28.81 o
   7   3   2      115.95      134.28     14.67 o
   8   3   2      594.46      612.56     59.75 o
   9   3   2       13.71        2.33     12.01 o
 -10   4   2      234.81      285.51     29.02 o
  -9   4   2      272.24      241.14     24.41 o
  -8   4   2     2505.45     2424.58     96.90 o
  -7   4   2     2538.39     2534.72     71.70 o
  -6   4   2      896.23      819.58     70.52 o
  -5   4   2     8263.36     8171.29     81.11 o
  -4   4   2     3111.41     3127.52     47.74 o
  -3   4   2     5671.64     5687.11     56.45 o
  -2   4   2    38983.06    39234.10    268.36 o
  -1   4   2    10725.27    10809.57     98.12 o
   0   4   2     5440.70     5259.52     70.16 o
   1   4   2     2789.57     2602.58     32.05 o
   2   4   2      980.68     1026.75     17.62 o
   3   4   2     7990.02     7884.65     65.60 o
   4   4   2     8894.22     8746.48     86.21 o
   5   4   2        1.14        4.66      5.52 o
   6   4   2     1370.84     1483.38     72.49 o
   7   4   2     5726.53     5779.67     92.64 o
   8   4   2        1.15       14.07     10.01 o
   9   4   2     2418.69     2365.83     71.15 o
  -9   5   2      283.27      300.84     57.07 o
  -8   5   2       56.76       61.72     18.27 o
  -7   5   2        1.63      -10.70     10.70 o
  -6   5   2      755.40      743.94     27.95 o
  -5   5   2      314.49      323.16     18.30 o
  -4   5   2     1424.32     1393.99     25.29 o
  -3   5   2      357.32      351.03     12.23 o
  -2   5   2      133.04      100.03      7.36 o
  -1   5   2     7620.19     7963.25     79.52 o
   0   5   2     6605.08     6759.11     71.99 o
   1   5   2      143.94      142.71      8.26 o
   2   5   2     5171.78     5201.79     48.69 o
   3   5   2     2028.31     1988.23     34.15 o
   4   5   2        1.22        5.07      4.72 o
   5   5   2     2665.39     2646.53     44.13 o
   6   5   2        0.60        9.52      7.86 o
   7   5   2      357.71      346.06     58.85 o
   8   5   2      957.97      999.73     46.48 o
   9   5   2       12.69        0.52     14.41 o
  -9   6   2       26.03       18.47     14.52 o
  -8   6   2     1619.61     1603.86     93.93 o
  -7   6   2      748.33      759.01    104.63 o
  -6   6   2     1837.69     1923.65     69.21 o
  -5   6   2     2187.16     2087.13     44.67 o
  -4   6   2     3467.11     3513.98     45.41 o
  -3   6   2     2044.20     1965.24     31.34 o
  -2   6   2     8835.47     9083.28     81.87 o
  -1   6   2     1118.52     1113.48     22.15 o
   0   6   2    11878.67    12098.19    115.24 o
   1   6   2     7444.45     7003.76     79.08 o
   2   6   2       21.79       21.65      5.00 o
   3   6   2    11925.63    12065.16     93.97 o
   4   6   2     7735.65     7676.20     81.70 o
   5   6   2      346.46      349.91     17.66 o
   6   6   2      351.93      293.57     27.67 o
   7   6   2     1220.29     1266.73     71.34 o
   8   6   2      218.23      240.43     23.48 o
   9   6   2     1863.16     1915.94     59.00 o
  -9   7   2      446.88      443.56     48.75 o
  -8   7   2        1.00       -6.11     11.41 o
  -7   7   2     2544.23     2496.19    122.46 o
  -6   7   2     1738.01     1769.47     44.64 o
  -5   7   2       81.82       80.11     11.39 o
  -4   7   2     1730.46     1709.00     31.42 o
  -3   7   2     3965.67     3959.52     49.79 o
  -2   7   2       65.07       65.99     10.30 o
  -1   7   2     4544.07     4539.38     43.65 o
   0   7   2     3486.41     3625.82     61.09 o
   1   7   2      475.29      432.80     26.90 o
   2   7   2     6407.34     6464.36     83.40 o
   3   7   2     2397.29     2478.91     33.92 o
   4   7   2      925.38      993.20     38.61 o
   5   7   2     1140.72     1159.35     63.61 o
   6   7   2        0.99        6.09      9.18 o
   7   7   2      537.98      491.86     74.31 o
   8   7   2      969.73     1033.53     53.10 o
  -9   8   2       23.26       32.01     16.85 o
  -8   8   2     2070.97     2089.06    100.46 o
  -7   8   2     1954.87     1999.22     67.54 o
  -6   8   2      123.83      119.79     15.09 o
  -5   8   2     2185.15     2244.50     49.85 o
  -4   8   2      780.03      840.10     22.79 o
  -3   8   2     5716.70     5712.82     65.13 o
  -2   8   2     4108.08     4018.71     50.59 o
  -1   8   2      550.19      552.16     15.77 o
   0   8   2     8656.79     8931.28    105.67 o
   1   8   2      841.59      611.22     21.48 o
   2   8   2     1998.93     2038.98     35.18 o
   3   8   2     1636.84     1712.81     50.80 o
   4   8   2     7444.15     7193.09     97.02 o
   5   8   2      212.41      216.62     19.05 o
   6   8   2        4.20       -4.06      9.67 o
   7   8   2     3997.02     3805.24     98.45 o
   8   8   2       62.15       25.38     22.00 o
  -9   9   2      187.71      159.33     28.85 o
  -8   9   2        0.83       -9.28     10.73 o
  -7   9   2      616.59      570.68     52.31 o
  -6   9   2     1440.05     1451.44     44.89 o
  -5   9   2      222.24      210.49     18.80 o
  -4   9   2     3898.32     3855.72     54.00 o
  -3   9   2     3074.84     3073.02     46.09 o
  -2   9   2     1257.66     1225.12     26.96 o
  -1   9   2     6796.99     6934.02     70.40 o
   0   9   2     7783.13     8013.64     92.61 o
   1   9   2        0.85       10.28      6.55 o
   2   9   2     3267.67     3166.79     53.31 o
   3   9   2     2060.25     2079.80     37.94 o
   4   9   2      945.86      913.61     32.42 o
   5   9   2     6395.79     6284.48    107.09 o
   6   9   2     1693.56     1545.43     58.27 o
   7   9   2     1096.18     1038.54     52.85 o
   8   9   2     1587.32     1520.84    184.88 o
  -9  10   2       16.69       27.24     18.27 o
  -8  10   2      954.47      877.99     51.69 o
  -7  10   2      199.05      222.14     39.83 o
  -6  10   2     1167.40     1154.28     48.52 o
  -5  10   2      396.73      374.84     23.81 o
  -4  10   2      476.34      492.50     20.48 o
  -3  10   2     1006.44      977.71     25.90 o
  -2  10   2     3754.78     3830.38     53.41 o
  -1  10   2       91.47       91.87      8.72 o
   0  10   2     3020.29     3121.62     50.79 o
   1  10   2     2523.42     2226.89     45.72 o
   2  10   2       14.82       19.91      7.69 o
   3  10   2     5051.28     4978.42     65.36 o
   4  10   2     2422.71     2443.75     55.07 o
   5  10   2       28.13       25.01     10.31 o
   6  10   2      320.87      333.15     31.99 o
   7  10   2      862.39     1006.08     53.70 o
   8  10   2        9.99       13.39     15.71 o
  -8  11   2        2.10        2.03     12.53 o
  -7  11   2     3438.05     3316.94     92.92 o
  -6  11   2     2064.70     1979.70     75.35 o
  -5  11   2      526.07      518.69     28.02 o
  -4  11   2     2733.44     2737.08     48.25 o
  -3  11   2     3361.50     3350.54     68.64 o
  -2  11   2       29.41       40.70      7.72 o
  -1  11   2     3344.46     3400.98     60.08 o
   0  11   2     2110.78     2151.30     37.97 o
   1  11   2      312.39      328.93     19.88 o
   2  11   2     3907.18     4058.58     68.58 o
   3  11   2     1963.54     1879.54     39.09 o
   4  11   2     1221.43     1223.05     39.74 o
   5  11   2     2208.42     2177.42     55.56 o
   6  11   2      856.09      798.97     36.08 o
   7  11   2      710.79      681.27     46.83 o
   8  11   2     1267.18     1137.78     60.53 o
  -8  12   2      600.51      548.95     45.13 o
  -7  12   2      368.33      337.82     35.97 o
  -6  12   2       53.27       48.41     12.94 o
  -5  12   2      657.09      693.79     31.59 o
  -4  12   2       10.83        1.54      6.49 o
  -3  12   2     1429.15     1409.78     34.41 o
  -2  12   2     3456.30     3424.73     63.99 o
  -1  12   2      447.70      465.98     32.53 o
   0  12   2      447.41      441.44     21.11 o
   1  12   2      358.37      361.16     17.53 o
   2  12   2      164.89      165.41     17.51 o
   3  12   2      719.15      660.33     24.90 o
   4  12   2     1324.27     1310.28     47.06 o
   5  12   2      113.55      102.62     22.79 o
   6  12   2      480.50      514.06     32.13 o
   7  12   2     1988.37     1842.78    126.62 o
  -8  13   2        0.14        3.33     15.83 o
  -7  13   2      422.62      416.07     31.05 o
  -6  13   2     1139.72     1085.23     73.36 o
  -5  13   2        1.35       -1.40      8.54 o
  -4  13   2     1389.71     1358.71     42.84 o
  -3  13   2      441.93      420.52     21.42 o
  -2  13   2      452.94      484.18     42.94 o
  -1  13   2     5533.63     5494.66     85.48 o
   0  13   2     3637.38     3513.65     53.77 o
   1  13   2      376.73      347.52     22.40 o
   2  13   2     5375.39     5419.72     86.78 o
   3  13   2     3439.66     3411.48     69.32 o
   4  13   2      257.01      266.21     23.48 o
   5  13   2     3328.76     3306.59     73.26 o
   6  13   2     1147.13     1164.25     76.29 o
   7  13   2      636.10      581.35     89.17 o
  -7  14   2       65.39       55.21     16.06 o
  -6  14   2      261.82      273.79     26.57 o
  -5  14   2       78.73       72.23     15.38 o
  -4  14   2       13.93       -2.46      7.40 o
  -3  14   2      208.73      201.74     28.14 o
  -2  14   2      918.61      888.27     36.96 o
  -1  14   2      312.50      324.62     23.26 o
   0  14   2      265.64      268.94     21.52 o
   1  14   2      690.05      631.98     29.49 o
   2  14   2        0.09       -2.99      8.18 o
   3  14   2      859.71      840.65     35.22 o
   4  14   2      318.35      300.19     25.57 o
   5  14   2       43.25       33.35     11.56 o
   6  14   2      290.21      271.23     29.11 o
  -7  15   2     2171.26     2100.62     70.29 o
  -6  15   2     2089.20     2116.37     62.22 o
  -5  15   2       71.17       94.10     19.38 o
  -4  15   2     1768.20     1771.19     52.06 o
  -3  15   2      535.86      549.99     30.40 o
  -2  15   2       21.27       22.19     10.98 o
  -1  15   2     1406.11     1439.58     64.20 o
   0  15   2       87.79      112.97     21.40 o
   1  15   2      302.88      342.73     41.61 o
   2  15   2     2622.10     2743.40     62.89 o
   3  15   2     2231.76     2247.18     75.21 o
   4  15   2       75.56       99.81     47.56 o
   5  15   2     1248.90     1297.48     55.57 o
   6  15   2      378.45      348.17     30.81 o
  -6  16   2      146.50      118.88     19.46 o
  -5  16   2       18.70       17.93     11.84 o
  -4  16   2        0.40       -6.91      8.07 o
  -3  16   2        0.08       -1.13      9.08 o
  -2  16   2      196.33      255.27     23.44 o
  -1  16   2       38.72       26.42     11.15 o
   0  16   2      145.88      114.11     21.43 o
   1  16   2      212.09      206.27     26.90 o
   2  16   2       67.78      101.95     18.43 o
   3  16   2       12.09        3.53     16.05 o
   4  16   2       45.94       56.00     20.58 o
   5  16   2       16.85        1.16     15.40 o
   6  16   2        1.48       -5.52     11.30 o
  -6  17   2      721.93      627.26    103.29 o
  -5  17   2       10.43       27.18     12.82 o
  -4  17   2     1124.46     1149.86     85.60 o
  -3  17   2      436.12      465.08     36.48 o
  -2  17   2        5.51        7.62     10.74 o
  -1  17   2     2153.39     2074.67    102.25 o
   0  17   2     1227.37     1206.14    108.79 o
   1  17   2      153.86      171.53     62.42 o
   2  17   2     2721.99     2617.53     81.08 o
   3  17   2     1337.28     1426.05     62.59 o
   4  17   2      148.46      189.41     53.50 o
   5  17   2     2047.81     1962.31    201.52 o
  -5  18   2       30.95       15.54     17.22 o
  -4  18   2       66.89       42.94     38.64 o
  -3  18   2      163.42      204.81     23.34 o
  -2  18   2        8.65        3.99     14.22 o
  -1  18   2       32.25       19.12     15.40 o
   0  18   2       25.89       26.90     16.64 o
   1  18   2        0.03        9.62     13.85 o
   2  18   2        8.29        4.22     16.64 o
   3  18   2       11.21        7.71     14.69 o
   4  18   2       11.58       18.97     19.64 o
  -4  19   2      876.31      979.00     96.30 o
  -3  19   2      723.63      752.32     81.20 o
  -2  19   2       22.08       10.54     23.18 o
  -1  19   2      720.80      695.57     48.33 o
   0  19   2      219.71      244.32     33.50 o
   1  19   2       61.56       46.37     28.53 o
   2  19   2     1549.20     1679.36    150.40 o
   3  19   2      753.58      754.97     76.09 o
  -3  20   2      157.20      153.37     40.42 o
  -2  20   2       39.70       36.39     19.28 o
  -1  20   2       73.57       90.00     23.54 o
   0  20   2      114.74      144.83     57.66 o
   1  20   2       74.78       40.03     20.12 o
   2  20   2        0.10        0.03     15.54 o
  -1  21   2     1549.08     1487.07     69.32 o
   0  21   2     1265.91     1217.54     63.74 o
 -10   0   3     1577.15     1545.60     90.36 o
  -9   0   3        6.31        8.32     14.27 o
  -8   0   3     3200.88     3328.13     83.22 o
  -7   0   3     7381.62     7338.36    124.84 o
  -6   0   3       26.25       32.19     10.83 o
  -5   0   3     4250.00     4316.91     71.26 o
  -4   0   3     2094.09     2048.00     43.50 o
  -3   0   3     2672.26     2940.21     72.52 o
  -2   0   3    26234.40    26275.23    374.51 o
  -1   0   3     4098.34     4292.02     90.36 o
   0   0   3     2942.38     2978.64     80.25 o
   1   0   3    37084.13    35894.95    354.53 o
   2   0   3    22082.28    23702.39    197.60 o
   3   0   3     5296.60     5357.50     63.83 o
   4   0   3     9052.78     9312.27     98.98 o
   5   0   3     2942.77     2904.11     65.95 o
   6   0   3     1615.17     1649.87     53.40 o
   7   0   3     2519.52     2814.62    164.07 o
   8   0   3      192.51      226.47     47.56 o
   9   0   3      737.91      802.49     49.07 o
 -10   1   3       20.68        0.31     13.01 o
  -9   1   3       66.92       56.62     16.05 o
  -8   1   3        1.02        1.69      8.56 o
  -7   1   3      644.01      673.02     28.56 o
  -6   1   3       46.18       51.05     10.67 o
  -5   1   3      183.02      183.79      9.43 o
  -4   1   3      705.93      673.14     25.05 o
  -3   1   3      904.06      977.95     27.62 o
  -2   1   3     1189.20     1184.13     57.07 o
  -1   1   3      108.08      104.63     10.09 o
   0   1   3     4688.17     4679.76     48.71 o
   1   1   3       10.08        1.97      2.16 o
   2   1   3       87.38      106.14      5.47 o
   3   1   3      116.03      119.53      6.48 o
   4   1   3       87.83       89.36      6.55 o
   5   1   3      723.83      752.03     25.22 o
   6   1   3       16.17       36.17      9.46 o
   7   1   3       71.05       64.46     12.70 o
   8   1   3       42.58       38.55     11.15 o
   9   1   3       34.29       34.00     20.21 o
 -10   2   3     1085.11      975.62     50.82 o
  -9   2   3       19.67       22.44     10.71 o
  -8   2   3     2219.68     2195.94     68.80 o
  -7   2   3     1532.20     1574.33     53.78 o
  -6   2   3      712.27      697.13     26.55 o
  -5   2   3     8865.15     8793.56     73.84 o
  -4   2   3     1683.46     1499.01     30.53 o
  -3   2   3     4437.18     4565.06     57.37 o
  -2   2   3     8167.80     8023.49     79.31 o
  -1   2   3      792.60      706.13     18.24 o
   0   2   3     4688.20     4609.16     55.35 o
   1   2   3    14608.62    13987.51     98.15 o
   2   2   3    10802.96    11283.89     81.05 o
   3   2   3      158.40      132.31      7.44 o
   4   2   3    10597.71    10530.08     77.20 o
   5   2   3     1774.80     1863.10     36.73 o
   6   2   3     2521.17     2488.01     46.99 o
   7   2   3     6186.19     6257.06    129.46 o
   8   2   3      538.69      575.90     36.38 o
   9   2   3     1287.74     1329.65     90.36 o
 -10   3   3       14.18       10.07     14.22 o
  -9   3   3      205.79      225.76     29.46 o
  -8   3   3       23.70       16.39     13.85 o
  -7   3   3       71.23       51.62     14.86 o
  -6   3   3       81.25       65.86     10.82 o
  -5   3   3       78.05       90.41      7.46 o
  -4   3   3     3258.21     3325.20     36.96 o
  -3   3   3     2048.11     2100.66     41.36 o
  -2   3   3      260.94      245.92     10.59 o
  -1   3   3     3199.38     3094.87     42.48 o
   0   3   3      278.46      255.81     13.41 o
   1   3   3      191.97      215.53      8.65 o
   2   3   3     1244.11     1298.54     21.38 o
   3   3   3      196.84      205.64      9.63 o
   4   3   3        0.52        3.52      3.54 o
   5   3   3      266.38      281.89     21.45 o
   6   3   3     1162.60     1181.12     37.24 o
   7   3   3       41.03       28.26      9.47 o
   8   3   3      190.18      172.71     20.35 o
 -10   4   3      695.70      689.48     51.54 o
  -9   4   3        0.13       -9.34     11.41 o
  -8   4   3     2606.33     2529.84     76.65 o
  -7   4   3     4956.13     5006.56    103.99 o
  -6   4   3      665.03      639.89     25.03 o
  -5   4   3     5027.12     5047.89     50.75 o
  -4   4   3     5219.11     5146.34     49.51 o
  -3   4   3       95.99       65.72      7.89 o
  -2   4   3    26988.70    26594.71    218.98 o
  -1   4   3    15600.85    15949.97    120.27 o
   0   4   3       53.41       58.94      7.73 o
   1   4   3    13156.80    13110.17     96.00 o
   2   4   3     5105.31     5103.92     49.58 o
   3   4   3     6297.91     6159.66     59.43 o
   4   4   3     9428.31     9428.67     93.99 o
   5   4   3     1982.36     1870.62     68.17 o
   6   4   3     2843.23     2916.24     58.86 o
   7   4   3     3863.00     4052.41     76.14 o
   8   4   3      614.34      576.78     42.27 o
  -9   5   3      928.35      804.90     74.90 o
  -8   5   3      416.29      407.26     35.19 o
  -7   5   3      940.17      960.82     43.99 o
  -6   5   3      251.87      266.09     19.28 o
  -5   5   3        1.76        4.10      4.31 o
  -4   5   3     3519.77     3584.34     39.00 o
  -3   5   3     1825.43     1779.51     29.92 o
  -2   5   3       76.87       90.93     16.40 o
  -1   5   3     4557.15     4961.96     49.73 o
   0   5   3     3485.68     3398.11     48.70 o
   1   5   3       47.40       63.07      7.78 o
   2   5   3     2049.81     1988.01     28.75 o
   3   5   3     4965.50     4911.23     51.10 o
   4   5   3      410.37      415.56     17.53 o
   5   5   3      394.43      432.94     19.43 o
   6   5   3     1434.67     1494.62     44.06 o
   7   5   3      151.48      154.78     18.23 o
   8   5   3      530.19      537.18     41.68 o
  -9   6   3       57.39       63.68     24.37 o
  -8   6   3     1663.27     1683.58     64.47 o
  -7   6   3      488.23      512.38     58.26 o
  -6   6   3      760.48      791.79     29.65 o
  -5   6   3     2794.73     2752.71     52.98 o
  -4   6   3     2028.29     1927.46     38.44 o
  -3   6   3     3629.84     3741.90     47.66 o
  -2   6   3     4867.91     4735.69     59.98 o
  -1   6   3     8371.27     8490.39     75.26 o
   0   6   3     2412.27     2539.99     51.11 o
   1   6   3    13505.20    13386.08    177.95 o
   2   6   3     4108.85     4120.32     45.72 o
   3   6   3     1673.71     1681.82     28.10 o
   4   6   3    11445.45    11806.65    114.02 o
   5   6   3      534.30      538.43     21.52 o
   6   6   3     2305.15     2255.02     68.81 o
   7   6   3     4270.02     4327.09    192.01 o
   8   6   3      471.67      480.83     40.55 o
  -9   7   3      702.43      693.49     48.75 o
  -8   7   3      254.35      210.75     28.78 o
  -7   7   3        2.25       -1.68      9.98 o
  -6   7   3      496.68      497.28     25.06 o
  -5   7   3      404.01      393.99     21.88 o
  -4   7   3      772.61      861.96     43.24 o
  -3   7   3     1741.93     1646.69     31.75 o
  -2   7   3      208.12      182.81      8.69 o
  -1   7   3     6181.78     6471.44     63.64 o
   0   7   3      412.15      355.82     19.26 o
   1   7   3      110.83       94.56     10.74 o
   2   7   3     6786.05     6868.85     83.23 o
   3   7   3     4512.43     4535.41     51.20 o
   4   7   3       71.04       77.76      9.94 o
   5   7   3       11.01        1.49      7.49 o
   6   7   3     1770.75     1779.70     61.42 o
   7   7   3       77.84       89.82     24.97 o
   8   7   3      587.44      546.82     44.18 o
  -9   8   3        0.36        6.62     14.27 o
  -8   8   3     1496.15     1536.07     77.87 o
  -7   8   3     4105.71     3889.81     95.98 o
  -6   8   3        0.90        2.85      7.68 o
  -5   8   3     1966.18     1974.83     46.99 o
  -4   8   3     2856.35     2852.06     44.96 o
  -3   8   3       14.92       12.23      5.00 o
  -2   8   3    10258.09    10188.50     81.75 o
  -1   8   3     3902.57     4024.57     57.01 o
   0   8   3     1001.82     1027.82     27.61 o
   1   8   3     7190.49     7096.52     88.03 o
   2   8   3     3234.26     3367.37     65.90 o
   3   8   3     2299.99     2267.86     39.63 o
   4   8   3     6320.40     6249.18    147.58 o
   5   8   3     1129.47     1118.00     37.06 o
   6   8   3      993.34      973.93     46.27 o
   7   8   3     1937.65     1912.69     69.66 o
   8   8   3       81.16       74.77     21.42 o
  -9   9   3      587.47      578.19     58.85 o
  -8   9   3      514.91      501.02     41.41 o
  -7   9   3     1414.55     1367.91     87.98 o
  -6   9   3     1736.00     1718.90     68.44 o
  -5   9   3      411.86      379.08     23.86 o
  -4   9   3     2896.34     2833.83     46.23 o
  -3   9   3     6493.27     6522.45     74.49 o
  -2   9   3      634.82      642.94     24.71 o
  -1   9   3     2287.52     2292.79     41.63 o
   0   9   3     1596.19     1418.11     34.14 o
   1   9   3       45.62       54.15      9.73 o
   2   9   3     2000.00     2115.97     45.38 o
   3   9   3     4192.85     4088.67     57.71 o
   4   9   3        1.92        6.46      7.41 o
   5   9   3      224.28      232.57     34.86 o
   6   9   3     1956.99     1957.18    153.97 o
   7   9   3      133.52      122.05     22.65 o
   8   9   3     1738.76     1801.54     73.42 o
  -9  10   3      122.03       71.82     45.77 o
  -8  10   3      433.64      403.56     38.76 o
  -7  10   3      107.72      108.00     21.96 o
  -6  10   3       40.51       27.92     10.44 o
  -5  10   3     1728.12     1688.64     45.91 o
  -4  10   3      754.49      757.51     24.50 o
  -3  10   3       28.27        9.74      8.75 o
  -2  10   3     1296.00     1291.30     29.67 o
  -1  10   3     2133.68     2122.46     52.63 o
   0  10   3      294.51      258.43     16.91 o
   1  10   3     3195.29     3174.26     57.56 o
   2  10   3     1271.75     1239.70     36.01 o
   3  10   3      449.39      491.46     20.34 o
   4  10   3     3105.93     3056.89     63.19 o
   5  10   3       41.49       33.68     10.96 o
   6  10   3      796.29      754.13     43.99 o
   7  10   3     2031.08     2044.59     74.83 o
  -8  11   3      359.23      369.55     39.14 o
  -7  11   3       73.27       77.44     22.46 o
  -6  11   3     1319.43     1225.18     44.42 o
  -5  11   3      480.32      468.77     27.32 o
  -4  11   3      866.21      866.77     27.09 o
  -3  11   3     6769.81     6496.20     78.79 o
  -2  11   3      331.26      288.54     20.42 o
  -1  11   3     2520.08     2551.02     52.59 o
   0  11   3     1290.37     1230.46     40.37 o
   1  11   3       51.53       55.21     11.20 o
   2  11   3     5523.87     5505.44     83.79 o
   3  11   3     2571.01     2640.15     48.37 o
   4  11   3      131.66      122.30     16.56 o
   5  11   3      311.74      328.34     28.91 o
   6  11   3     1392.46     1418.55    117.70 o
   7  11   3      162.15      209.54     30.52 o
  -8  12   3      239.61      179.92     29.62 o
  -7  12   3     1108.16     1081.78     43.19 o
  -6  12   3       15.68        9.46     10.31 o
  -5  12   3     1181.79     1220.26     41.47 o
  -4  12   3     1008.58     1072.22     32.32 o
  -3  12   3     1226.69     1222.01     32.53 o
  -2  12   3     2625.44     2637.06     56.26 o
  -1  12   3     1210.14     1194.51     36.55 o
   0  12   3       52.60       72.56     27.73 o
   1  12   3     1001.80     1019.12     34.20 o
   2  12   3      507.74      527.02     26.92 o
   3  12   3      792.21      789.42     39.51 o
   4  12   3      873.67      895.57     67.89 o
   5  12   3       10.40        4.23     10.10 o
   6  12   3      483.62      490.53     39.69 o
   7  12   3      571.44      615.16     46.85 o
  -8  13   3      656.00      597.56     48.84 o
  -7  13   3      988.67     1007.50     43.60 o
  -6  13   3     1422.64     1364.42     47.18 o
  -5  13   3      197.59      197.52     20.97 o
  -4  13   3      551.94      564.15     24.52 o
  -3  13   3     8440.19     8236.12    110.17 o
  -2  13   3       70.99       68.14     16.17 o
  -1  13   3     1379.74     1405.86     41.36 o
   0  13   3     5022.08     4906.44    105.31 o
   1  13   3       24.05       14.24     11.48 o
   2  13   3     5549.67     5251.15    157.85 o
   3  13   3     3388.64     3521.10     70.65 o
   4  13   3       60.87       54.61     12.97 o
   5  13   3     1934.84     1917.90     56.21 o
   6  13   3      733.70      694.72     49.97 o
  -7  14   3        4.47        9.56     12.25 o
  -6  14   3        1.98        9.16     10.81 o
  -5  14   3      503.67      469.75     29.90 o
  -4  14   3       31.13       45.63     10.22 o
  -3  14   3        2.44       -6.90      7.34 o
  -2  14   3       49.90       43.10     12.82 o
  -1  14   3        3.25       -6.25      7.30 o
   0  14   3      119.02      122.19     15.59 o
   1  14   3      208.97      222.76     38.01 o
   2  14   3      224.57      201.77     20.68 o
   3  14   3       28.69       18.46     20.81 o
   4  14   3      190.46      246.91     31.45 o
   5  14   3        2.00       -9.45      9.45 o
   6  14   3       71.65       76.80     17.28 o
  -7  15   3       32.91       16.16     13.88 o
  -6  15   3      996.15      990.38     58.01 o
  -5  15   3      136.54      153.51     20.53 o
  -4  15   3      706.37      673.76     33.84 o
  -3  15   3     7652.12     7274.32    120.11 o
  -2  15   3       55.79       60.61     13.46 o
  -1  15   3     1340.83     1311.40     54.93 o
   0  15   3     1853.67     1662.74    184.25 o
   1  15   3        6.00        1.90     14.27 o
   2  15   3     4581.02     4488.84     84.33 o
   3  15   3     1110.09     1195.75     55.79 o
   4  15   3       20.79        3.88     15.38 o
   5  15   3     1987.32     1984.32     77.97 o
   6  15   3     1052.26     1075.57     89.49 o
  -6  16   3        0.61       10.98     11.50 o
  -5  16   3        1.38      -10.06     10.17 o
  -4  16   3       69.92       54.85     19.12 o
  -3  16   3      128.07      110.04     17.56 o
  -2  16   3      137.66      139.81     18.96 o
  -1  16   3       77.21       77.63     14.80 o
   0  16   3       42.29       39.71     18.43 o
   1  16   3      440.56      391.43     34.70 o
   2  16   3       75.12       77.16     15.88 o
   3  16   3      205.43      180.05     28.78 o
   4  16   3       56.31      103.32     25.63 o
   5  16   3       46.87       58.65     22.28 o
  -6  17   3      798.17      837.80     78.93 o
  -5  17   3       23.90       31.08     13.54 o
  -4  17   3      584.97      575.92     44.92 o
  -3  17   3     6847.26     6601.50    111.81 o
  -2  17   3      293.22      313.83     26.83 o
  -1  17   3      552.87      591.01    108.19 o
   0  17   3     2698.28     2579.58     81.53 o
   1  17   3       72.76       51.29     18.44 o
   2  17   3     3333.88     3091.91     90.73 o
   3  17   3      880.55      983.60     61.23 o
   4  17   3       15.06       29.58     17.94 o
   5  17   3     1783.89     2035.44    115.33 o
  -5  18   3        0.01       -7.29     15.54 o
  -4  18   3        8.64        8.03     15.06 o
  -3  18   3      728.18      710.42     42.74 o
  -2  18   3       33.42       14.90     11.15 o
  -1  18   3        2.25       -1.69     12.85 o
   0  18   3        1.10        2.92     13.70 o
   1  18   3       91.70       85.62     22.59 o
   2  18   3        2.17       -1.77     20.21 o
   3  18   3       45.59       32.10     24.97 o
   4  18   3        0.01       -8.01     15.91 o
  -4  19   3      527.85      581.06     67.77 o
  -3  19   3     2322.03     2434.78     68.77 o
  -2  19   3       53.05       49.50     19.74 o
  -1  19   3      831.66      861.11     97.49 o
   0  19   3      359.83      340.55     37.72 o
   1  19   3       18.29        6.54     15.97 o
   2  19   3     1614.30     1855.30     82.04 o
   3  19   3      768.98      810.85     80.85 o
  -3  20   3       69.47       53.70     27.94 o
  -2  20   3        0.72      -14.69     14.69 o
  -1  20   3        3.14        6.63     16.75 o
   0  20   3        3.50       -5.44     14.27 o
   1  20   3       51.15       55.88     21.02 o
   2  20   3       87.87       79.66     39.23 o
 -10   0   4     1359.76     1375.59     86.79 o
  -9   0   4      821.69      932.12     65.39 o
  -8   0   4      689.00      703.84     57.07 o
  -7   0   4     1749.95     1781.81     56.31 o
  -6   0   4      154.05      193.79     29.72 o
  -5   0   4      459.99      469.89     29.72 o
  -4   0   4    20783.29    21684.66    238.69 o
  -3   0   4       29.08       72.52     15.46 o
  -2   0   4     2302.02     2055.65     64.20 o
  -1   0   4     9993.07     9950.11    179.53 o
   0   0   4      658.79      613.85     24.79 o
   1   0   4    38610.53    39391.67    396.09 o
   2   0   4     9865.28     9357.42    158.75 o
   3   0   4      129.23      134.64     17.44 o
   4   0   4    17549.03    17984.33    356.89 o
   5   0   4     5441.56     5689.37    100.55 o
   6   0   4       16.84       18.26     10.98 o
   7   0   4     6621.81     6748.33    202.12 o
   8   0   4     1133.48     1254.32     90.36 o
 -10   1   4        1.81        1.49     14.27 o
  -9   1   4      110.03      116.22     38.05 o
  -8   1   4        0.02       17.48      9.88 o
  -7   1   4       61.64       50.34     12.41 o
  -6   1   4      153.49      173.28     13.03 o
  -5   1   4        8.72        9.44      4.40 o
  -4   1   4       40.72       63.14      7.61 o
  -3   1   4      435.69      516.75     23.18 o
  -2   1   4     1020.37     1089.07     31.95 o
  -1   1   4      200.47      159.05     11.20 o
   0   1   4       10.52       23.29      4.82 o
   1   1   4      184.71      186.30     11.06 o
   2   1   4       49.43       51.48      6.65 o
   3   1   4      220.95      235.77     12.05 o
   4   1   4      565.83      564.98     21.13 o
   5   1   4      150.43      170.09     13.34 o
   6   1   4       75.56       52.29      9.67 o
   7   1   4        0.17       21.66     15.06 o
   8   1   4       25.20       29.13     19.34 o
 -10   2   4      998.97     1041.73     53.34 o
  -9   2   4      440.86      424.98     29.87 o
  -8   2   4     1382.49     1225.55     51.57 o
  -7   2   4     3696.54     3651.75     84.41 o
  -6   2   4      352.18      373.11     17.23 o
  -5   2   4     5032.33     4937.56     57.78 o
  -4   2   4    25024.99    25910.75    174.11 o
  -3   2   4        1.54       21.50     12.35 o
  -2   2   4     8647.92     8775.57     88.57 o
  -1   2   4     9228.53     8845.11     94.49 o
   0   2   4     1602.93     1604.68     28.62 o
   1   2   4    28031.91    28671.38    213.55 o
   2   2   4     6039.17     5912.16     60.84 o
   3   2   4       31.69       37.22      4.80 o
   4   2   4     6816.63     6963.98    112.43 o
   5   2   4     3478.54     3592.92     86.14 o
   6   2   4      227.69      313.29     23.18 o
   7   2   4     7633.69     7643.15    176.65 o
   8   2   4     1760.88     1866.25     77.28 o
 -10   3   4       86.88       49.14     18.79 o
  -9   3   4       12.29        4.71     10.38 o
  -8   3   4      228.01      206.16     26.23 o
  -7   3   4       53.34       67.33     23.18 o
  -6   3   4      593.17      599.16     29.16 o
  -5   3   4      141.59      150.08      9.81 o
  -4   3   4     4185.32     4381.13     46.63 o
  -3   3   4     1111.78     1048.51     24.76 o
  -2   3   4        2.01        3.31      3.29 o
  -1   3   4       67.23       88.10      8.92 o
   0   3   4     2878.65     3044.66    108.49 o
   1   3   4     2048.90     2223.07     35.61 o
   2   3   4       27.40       23.14      3.60 o
   3   3   4       58.65       71.14      7.44 o
   4   3   4        3.58        1.19      4.24 o
   5   3   4      373.74      372.41     18.01 o
   6   3   4      464.45      440.57     26.54 o
   7   3   4      127.21      117.11     17.74 o
   8   3   4      184.43      116.51     38.05 o
  -9   4   4      813.87      772.55    101.06 o
  -8   4   4      385.62      417.13     37.45 o
  -7   4   4     1348.46     1386.46    102.84 o
  -6   4   4      171.79      192.40     16.83 o
  -5   4   4     2126.88     2016.41     35.52 o
  -4   4   4    16169.02    16212.57    119.04 o
  -3   4   4      311.06      276.49     13.97 o
  -2   4   4     6218.85     6029.49    136.86 o
  -1   4   4     6343.31     6139.30     59.07 o
   0   4   4     2323.03     2407.70     48.45 o
   1   4   4     8636.88     8288.03     82.67 o
   2   4   4     8256.14     7722.00     86.31 o
   3   4   4      303.70      288.49     13.48 o
   4   4   4     3555.71     3682.98     45.83 o
   5   4   4     4395.45     4392.83     75.74 o
   6   4   4      321.32      359.35     24.48 o
   7   4   4     5295.87     5336.82     95.83 o
   8   4   4     1326.95     1286.42     93.93 o
  -9   5   4      613.02      641.99     61.82 o
  -8   5   4      488.67      457.52     38.05 o
  -7   5   4      162.53      155.97     22.83 o
  -6   5   4     1333.01     1338.56     38.28 o
  -5   5   4      759.33      771.85     22.02 o
  -4   5   4        0.75        0.86      3.63 o
  -3   5   4     1637.27     1689.99     34.34 o
  -2   5   4      434.82      403.30     22.20 o
  -1   5   4      778.83      758.22     16.63 o
   0   5   4      944.92      869.61     24.93 o
   1   5   4      103.07       80.00      9.82 o
   2   5   4     1383.82     1423.11     25.64 o
   3   5   4     4151.84     4154.86     48.84 o
   4   5   4        5.10        8.13      6.86 o
   5   5   4      449.24      483.15     25.56 o
   6   5   4     1596.46     1591.53     47.04 o
   7   5   4       28.93       54.05     40.42 o
   8   5   4      310.69      284.30     34.28 o
  -9   6   4      219.68      185.96     48.75 o
  -8   6   4     1252.21     1181.73     53.83 o
  -7   6   4     2541.68     2389.21     71.58 o
  -6   6   4      481.88      462.36     28.05 o
  -5   6   4     3479.34     3424.67     75.51 o
  -4   6   4     7032.46     7373.70     79.00 o
  -3   6   4     1113.67     1140.88     28.46 o
  -2   6   4     6395.43     6217.27     77.05 o
  -1   6   4     3275.71     2971.43     53.45 o
   0   6   4      270.49      270.84     15.55 o
   1   6   4    12533.56    12895.63    133.80 o
   2   6   4    10518.13    10404.44     89.04 o
   3   6   4      319.98      341.53     14.40 o
   4   6   4      187.11      217.31     19.91 o
   5   6   4     2746.18     2887.39     70.70 o
   6   6   4     1125.50     1165.96     95.71 o
   7   6   4     2910.81     2893.84    141.48 o
   8   6   4      989.68      859.58     51.36 o
  -9   7   4      306.09      339.29     37.39 o
  -8   7   4      529.53      587.19    107.60 o
  -7   7   4      315.69      306.97     30.26 o
  -6   7   4      526.29      567.35     27.59 o
  -5   7   4      654.21      679.65     22.49 o
  -4   7   4      489.20      579.18     26.65 o
  -3   7   4      891.95      870.83     24.54 o
  -2   7   4     1732.52     1876.07     33.45 o
  -1   7   4      184.36      172.86     12.92 o
   0   7   4     7546.81     7503.01     91.23 o
   1   7   4     2404.90     2382.57     46.60 o
   2   7   4     2577.31     2622.93     50.38 o
   3   7   4     5749.66     5878.58     63.37 o
   4   7   4      151.43      163.13     15.52 o
   5   7   4     1630.36     1654.57     39.13 o
   6   7   4     1927.67     1952.98     65.99 o
   7   7   4        0.52        3.09     11.87 o
   8   7   4      339.38      334.55     36.84 o
  -9   8   4      435.15      480.91     60.64 o
  -8   8   4      244.70      249.67     31.97 o
  -7   8   4      896.28      939.83     46.38 o
  -6   8   4      611.23      594.71     28.62 o
  -5   8   4     1366.76     1373.19     39.52 o
  -4   8   4     3491.59     3578.10     53.00 o
  -3   8   4        6.35        5.62      4.85 o
  -2   8   4     4711.59     4641.91     53.76 o
  -1   8   4      191.36      136.12     12.41 o
   0   8   4        6.38        4.39      5.04 o
   1   8   4     4334.25     4311.22     95.24 o
   2   8   4     6207.31     5933.68     83.91 o
   3   8   4        4.19        2.88      5.47 o
   4   8   4      149.71      169.55     14.62 o
   5   8   4     4457.01     4507.16     80.34 o
   6   8   4       35.16       52.77     25.56 o
   7   8   4     1589.02     1606.05     65.69 o
  -9   9   4      952.31     1009.80    103.44 o
  -8   9   4      488.33      497.24     41.10 o
  -7   9   4       44.01       28.78     14.52 o
  -6   9   4     1240.35     1183.73     46.42 o
  -5   9   4      932.29      958.91     34.28 o
  -4   9   4     3412.84     3444.66     53.08 o
  -3   9   4     5774.99     5723.51     69.93 o
  -2   9   4     3661.97     3758.90     59.23 o
  -1   9   4     1240.58     1179.84     31.31 o
   0   9   4     1497.81     1455.72     36.81 o
   1   9   4      641.81      694.60     34.25 o
   2   9   4      990.11      924.00     31.37 o
   3   9   4     4995.95     5031.95     67.63 o
   4   9   4       14.69       11.64      8.18 o
   5   9   4     1894.16     1888.49     52.57 o
   6   9   4     3616.06     3724.85     97.12 o
   7   9   4      428.93      443.17     39.69 o
  -8  10   4      628.58      623.46     45.99 o
  -7  10   4      605.35      596.65     32.96 o
  -6  10   4       13.56       16.99      9.73 o
  -5  10   4     2641.01     2642.31     58.60 o
  -4  10   4     2031.05     2019.46     40.86 o
  -3  10   4      118.08      131.30     14.41 o
  -2  10   4     3517.37     3537.63     59.03 o
  -1  10   4     1907.66     1840.90     40.94 o
   0  10   4       68.64       69.48     11.12 o
   1  10   4     4433.53     4431.56     79.41 o
   2  10   4     2576.89     2592.87     54.95 o
   3  10   4       86.54       87.48     11.49 o
   4  10   4      122.16      134.83     16.92 o
   5  10   4     1056.74     1003.85     38.53 o
   6  10   4      119.21      104.91     21.42 o
   7  10   4     1019.22     1000.99     58.85 o
  -8  11   4      609.33      572.42     45.35 o
  -7  11   4      625.24      617.64     37.97 o
  -6  11   4      796.98      795.56     44.24 o
  -5  11   4      349.94      326.15     24.08 o
  -4  11   4      207.45      220.67     16.65 o
  -3  11   4     3233.00     3242.35     53.04 o
  -2  11   4     2451.88     2459.86     54.40 o
  -1  11   4      609.31      526.21     32.79 o
   0  11   4     6176.70     6177.50     88.20 o
   1  11   4     2624.78     2742.18     62.65 o
   2  11   4     1624.00     1581.94     44.00 o
   3  11   4     3868.84     3781.00     70.92 o
   4  11   4      458.34      509.39     29.50 o
   5  11   4     1762.00     1695.30     51.08 o
   6  11   4     2079.36     2063.85     73.12 o
   7  11   4      141.55      103.80     29.72 o
  -8  12   4       13.17        4.21     16.25 o
  -7  12   4        4.38        3.08     10.65 o
  -6  12   4       34.69       29.61     14.55 o
  -5  12   4     1026.88     1038.34     38.53 o
  -4  12   4     1182.52     1184.98     33.45 o
  -3  12   4      104.25      103.41     12.52 o
  -2  12   4     1584.74     1674.49     45.75 o
  -1  12   4     1021.13     1034.04     44.53 o
   0  12   4      450.04      472.19     24.64 o
   1  12   4      445.37      476.55     26.20 o
   2  12   4      723.31      758.19     31.31 o
   3  12   4        0.12       -0.59     10.11 o
   4  12   4      990.52     1084.02     44.21 o
   5  12   4      941.63      929.24     40.21 o
   6  12   4       61.74       36.48     38.64 o
  -7  13   4       52.25       54.53     20.22 o
  -6  13   4     1338.80     1441.62     48.61 o
  -5  13   4      371.36      416.11     27.94 o
  -4  13   4      566.16      561.10     25.06 o
  -3  13   4     2769.14     2767.56     52.05 o
  -2  13   4      721.86      782.40     33.89 o
  -1  13   4      994.31      987.13     48.12 o
   0  13   4     2426.48     2506.18     83.82 o
   1  13   4     1329.65     1352.31     42.15 o
   2  13   4     1264.82     1176.77     55.14 o
   3  13   4     3963.83     4081.67    136.73 o
   4  13   4      448.64      481.89     39.41 o
   5  13   4     1033.09     1063.23     43.52 o
   6  13   4     1689.03     1655.28     69.04 o
  -7  14   4      202.72      225.41     25.92 o
  -6  14   4        0.21        7.48     10.81 o
  -5  14   4      496.85      459.49     30.00 o
  -4  14   4      572.20      599.54     27.26 o
  -3  14   4       15.42       15.01     10.05 o
  -2  14   4      730.34      642.42     31.77 o
  -1  14   4      373.94      415.71     26.70 o
   0  14   4      152.01      159.03     17.77 o
   1  14   4      806.98      775.03     77.59 o
   2  14   4       87.24      103.21     16.06 o
   3  14   4        6.76       -8.88     12.53 o
   4  14   4      171.76      169.70     28.08 o
   5  14   4      154.47      141.76     26.00 o
   6  14   4       22.68        1.78     22.00 o
  -7  15   4      251.86      215.67     25.87 o
  -6  15   4     1356.46     1364.70     69.17 o
  -5  15   4      246.85      251.46     25.13 o
  -4  15   4       30.14       31.75     10.25 o
  -3  15   4     2276.59     2318.30     61.02 o
  -2  15   4      191.30      189.64     21.00 o
  -1  15   4      627.67      671.45     33.25 o
   0  15   4     3802.73     3845.06     76.64 o
   1  15   4     1872.96     1699.21     63.37 o
   2  15   4      544.53      613.11     33.44 o
   3  15   4     1597.83     1678.77     67.24 o
   4  15   4      986.82     1015.46     55.86 o
   5  15   4      522.05      594.33    105.22 o
  -6  16   4        3.47        6.40     12.25 o
  -5  16   4       89.20       98.24     18.61 o
  -4  16   4       16.00       11.29     14.29 o
  -3  16   4       17.10       26.76     12.69 o
  -2  16   4        3.69       -8.32      9.32 o
  -1  16   4       23.97       16.32     10.25 o
   0  16   4       47.17       55.16     18.06 o
   1  16   4      110.64      142.08     25.22 o
   2  16   4      158.07      161.08     61.23 o
   3  16   4        1.22      -13.37     13.37 o
   4  16   4      255.09      220.34     33.88 o
   5  16   4       45.60       25.57     22.59 o
  -5  17   4      141.09      202.15     25.53 o
  -4  17   4      198.79      258.57     34.04 o
  -3  17   4     2263.36     2411.98     66.01 o
  -2  17   4      507.55      571.69     34.55 o
  -1  17   4      193.66      132.69     19.62 o
   0  17   4     1592.03     1663.90     66.80 o
   1  17   4     1217.08     1248.61    184.88 o
   2  17   4      261.65      217.81     30.27 o
   3  17   4     1375.59     1575.03     68.69 o
   4  17   4       52.75       19.62     23.78 o
  -5  18   4       74.76       36.78     20.28 o
  -4  18   4       56.75       78.62     26.75 o
  -3  18   4       47.27       52.03     15.66 o
  -2  18   4       25.02        5.62     12.81 o
  -1  18   4        4.89       -6.50     14.22 o
   0  18   4        3.37       -4.07     13.85 o
   1  18   4        0.01        1.62     13.85 o
   2  18   4       15.71       40.37     19.74 o
   3  18   4        1.53       -4.76     24.97 o
  -4  19   4       32.16       22.00     18.50 o
  -3  19   4     1184.56     1303.50     51.93 o
  -2  19   4      447.75      465.48     43.72 o
  -1  19   4      228.55      352.50     38.64 o
   0  19   4     2171.07     2293.67     89.17 o
   1  19   4      916.73      926.77     55.67 o
   2  19   4      211.02      167.64     45.18 o
  -2  20   4      195.90      206.75     35.07 o
  -1  20   4        1.92      -13.57     20.21 o
   0  20   4       55.47       20.27     23.78 o
 -10   0   5     1123.87     1124.72     78.47 o
  -9   0   5     1111.81     1097.38     72.52 o
  -8   0   5      799.11      735.94     55.88 o
  -7   0   5     4023.70     4044.82    104.03 o
  -6   0   5      737.75      714.04     43.99 o
  -5   0   5        6.42       12.64      8.32 o
  -4   0   5     8881.29     8780.21    175.96 o
  -3   0   5     1870.35     1822.62     67.77 o
  -2   0   5      668.63      609.92     38.05 o
  -1   0   5     9004.47     8795.66    175.96 o
   0   0   5    11981.24    12185.68    158.43 o
   1   0   5     5746.05     5710.09     94.35 o
   2   0   5     9620.15     9688.77    100.26 o
   3   0   5     2921.89     2816.80     64.79 o
   4   0   5     1966.15     2002.40     55.08 o
   5   0   5     5126.64     5598.64    168.83 o
   6   0   5      213.62      249.67     45.18 o
   7   0   5     1600.95     1578.89     98.68 o
   8   0   5     1471.86     1538.47    101.06 o
 -10   1   5       24.54       -0.97     13.70 o
  -9   1   5        3.40       -9.94     10.48 o
  -8   1   5        4.64        0.92      8.48 o
  -7   1   5        0.04       -4.22      9.13 o
  -6   1   5       36.81       28.81      6.59 o
  -5   1   5       24.50       14.41      5.01 o
  -4   1   5       33.92       28.53      9.64 o
  -3   1   5      407.48      354.97     21.86 o
  -2   1   5     1658.35     1657.82     44.97 o
  -1   1   5     1197.48     1182.77     26.44 o
   0   1   5      639.71      730.52     20.94 o
   1   1   5      443.63      479.42     18.71 o
   2   1   5        2.39        3.27      3.08 o
   3   1   5      366.53      366.79     14.09 o
   4   1   5      197.38      216.37     26.26 o
   5   1   5        1.64       10.58     12.00 o
   6   1   5       48.09       36.13     17.10 o
   7   1   5        5.52       18.90     19.62 o
   8   1   5       36.54       80.15     25.18 o
  -9   2   5     1074.95     1036.08     49.97 o
  -8   2   5      552.53      544.68     37.35 o
  -7   2   5     3851.80     3700.37    161.10 o
  -6   2   5     1180.67     1202.12     59.34 o
  -5   2   5      707.48      665.55     26.61 o
  -4   2   5    12092.71    12267.06    125.86 o
  -3   2   5     1350.61     1385.25     42.56 o
  -2   2   5     5292.83     5249.31     63.44 o
  -1   2   5    14466.68    14032.39    141.39 o
   0   2   5     3240.65     3358.47     48.12 o
   1   2   5     4812.70     4644.42     59.50 o
   2   2   5     9990.06     9780.49     83.24 o
   3   2   5      487.54      483.88     15.80 o
   4   2   5     7280.31     7381.13     83.60 o
   5   2   5     4335.25     4425.70    120.08 o
   6   2   5      257.35      242.06     31.07 o
   7   2   5     3136.33     3117.61     97.81 o
   8   2   5     2410.96     2484.14     92.37 o
  -9   3   5       46.42       15.30     14.73 o
  -8   3   5        2.05        3.74     11.41 o
  -7   3   5       73.89       78.24     18.06 o
  -6   3   5     1956.12     1839.46     44.75 o
  -5   3   5      149.90      156.23     10.65 o
  -4   3   5      574.98      666.26     37.72 o
  -3   3   5     3401.54     3493.62     52.27 o
  -2   3   5       28.86       24.52      7.67 o
  -1   3   5      351.61      340.97     20.24 o
   0   3   5        3.03        2.93      4.20 o
   1   3   5       83.95       58.87      7.81 o
   2   3   5        0.91        6.65      3.75 o
   3   3   5       29.88       31.03      5.59 o
   4   3   5        7.70        9.85      5.89 o
   5   3   5       25.47        7.30     11.41 o
   6   3   5      675.61      700.59     54.10 o
   7   3   5      136.49      178.70     30.47 o
   8   3   5       13.91       24.97     24.97 o
  -9   4   5      810.41      831.38     48.75 o
  -8   4   5      402.23      383.70     33.50 o
  -7   4   5     1262.53     1338.75     52.30 o
  -6   4   5      235.08      278.86     27.33 o
  -5   4   5     1635.54     1566.63     32.59 o
  -4   4   5     7983.36     7894.37     93.02 o
  -3   4   5     3890.15     4025.68     57.51 o
  -2   4   5     2283.52     2364.87     39.05 o
  -1   4   5    10528.79    10606.40    116.18 o
   0   4   5     6810.12     6909.84     87.17 o
   1   4   5     2223.53     2179.91     39.04 o
   2   4   5     8178.54     8175.98     75.75 o
   3   4   5      659.41      699.15     19.49 o
   4   4   5     1364.64     1404.79     33.35 o
   5   4   5     5461.34     5479.51    134.45 o
   6   4   5      156.45      148.85     25.70 o
   7   4   5     1805.69     1812.67     74.23 o
  -9   5   5       77.32       58.55     19.57 o
  -8   5   5      171.42      159.00     24.79 o
  -7   5   5       92.81      112.13     24.37 o
  -6   5   5     1241.53     1218.11     37.60 o
  -5   5   5     1178.19     1116.78     42.04 o
  -4   5   5      187.99      201.33     13.34 o
  -3   5   5     3138.52     3195.35     51.17 o
  -2   5   5     1060.57      996.37     25.08 o
  -1   5   5        1.01       -0.40      2.99 o
   0   5   5     3905.48     4047.59     63.15 o
   1   5   5     1289.82     1253.99     34.07 o
   2   5   5      371.78      375.76     18.04 o
   3   5   5      760.02      785.16     21.03 o
   4   5   5     2663.70     2744.76     48.66 o
   5   5   5       40.07       42.29     11.36 o
   6   5   5      699.24      761.38     47.72 o
   7   5   5      362.62      293.66     55.88 o
  -9   6   5      646.16      631.05     46.20 o
  -8   6   5      388.18      419.91     36.53 o
  -7   6   5     1112.02     1093.49     48.92 o
  -6   6   5      452.81      529.54     27.16 o
  -5   6   5     1324.23     1386.81     32.26 o
  -4   6   5     3812.46     3708.44     53.13 o
  -3   6   5     2498.26     2551.64     45.62 o
  -2   6   5     2608.36     2620.03     38.11 o
  -1   6   5     8742.86     8614.33    102.36 o
   0   6   5     1290.95     1292.25     34.09 o
   1   6   5     4585.30     4528.54     70.44 o
   2   6   5    15630.62    15603.52    163.31 o
   3   6   5       35.49       43.12     10.07 o
   4   6   5     7525.48     7633.35     90.58 o
   5   6   5     5678.38     5839.54     94.41 o
   6   6   5      151.63      128.78     18.16 o
   7   6   5     1966.56     2188.81    123.65 o
  -9   7   5      426.56      411.17     39.93 o
  -8   7   5      393.99      457.65     38.55 o
  -7   7   5       10.59        2.23      8.71 o
  -6   7   5     2051.69     2053.95     53.93 o
  -5   7   5     1684.99     1618.96     37.07 o
  -4   7   5        0.87        0.62      5.26 o
  -3   7   5     1487.02     1503.53     35.46 o
  -2   7   5       32.77       18.82      5.25 o
  -1   7   5      109.08      125.48     12.90 o
   0   7   5     2168.64     2116.72     45.52 o
   1   7   5     3350.24     3408.39     60.60 o
   2   7   5      170.08      158.90     15.52 o
   3   7   5      132.88      153.40     13.08 o
   4   7   5     1026.64     1048.03     32.60 o
   5   7   5      462.89      469.31     38.70 o
   6   7   5     1230.67     1329.51     55.68 o
   7   7   5      313.89      194.98     48.75 o
  -9   8   5      433.93      431.70     41.99 o
  -8   8   5       90.08       77.58     26.16 o
  -7   8   5      715.61      726.71     47.99 o
  -6   8   5      630.21      637.67     36.81 o
  -5   8   5      118.18      114.13     12.21 o
  -4   8   5     2767.52     2783.43     47.21 o
  -3   8   5     1930.65     2079.88     57.27 o
  -2   8   5     1074.96     1135.29     25.26 o
  -1   8   5     2490.88     2376.63     47.66 o
   0   8   5      753.94      853.13     34.03 o
   1   8   5     2950.11     2951.03     61.68 o
   2   8   5     6652.85     6474.11     92.87 o
   3   8   5      222.85      205.75     15.31 o
   4   8   5      575.11      538.23     29.17 o
   5   8   5     5496.08     5230.28    114.66 o
   6   8   5      255.54      292.10     31.88 o
   7   8   5      598.11      659.85     76.09 o
  -9   9   5      108.74       92.87     25.90 o
  -8   9   5      632.86      648.71    112.35 o
  -7   9   5      163.56      167.52     25.53 o
  -6   9   5      683.87      672.71     36.76 o
  -5   9   5     3415.92     3464.58     89.39 o
  -4   9   5      104.65      106.06     11.88 o
  -3   9   5     3409.43     3476.86     53.37 o
  -2   9   5     2362.56     2262.38     49.64 o
  -1   9   5       21.47       18.04     13.96 o
   0   9   5     5517.45     5743.59     84.25 o
   1   9   5     3620.32     3702.72     99.67 o
   2   9   5        4.62       -5.54      5.54 o
   3   9   5        6.46       10.37      9.04 o
   4   9   5     2409.93     2393.41     57.00 o
   5   9   5      303.72      291.06     24.08 o
   6   9   5     1809.43     1919.78    149.80 o
   7   9   5      575.57      596.11     45.99 o
  -8  10   5       38.32       25.63     27.35 o
  -7  10   5      708.99      779.18     37.45 o
  -6  10   5      197.02      222.80     32.96 o
  -5  10   5        4.57        7.75      8.84 o
  -4  10   5     1350.57     1356.58     34.19 o
  -3  10   5      553.54      565.90     24.71 o
  -2  10   5      363.63      350.20     29.86 o
  -1  10   5     2884.46     2997.85     64.87 o
   0  10   5      742.75      721.75     28.68 o
   1  10   5     1825.51     1833.03     59.20 o
   2  10   5     5012.87     4890.25     84.40 o
   3  10   5       65.55       61.65     17.83 o
   4  10   5     3360.47     3325.09     70.20 o
   5  10   5     1876.22     1963.48     68.80 o
   6  10   5        6.53        6.34     14.51 o
  -8  11   5      579.77      649.08     47.98 o
  -7  11   5        0.13        0.41     11.11 o
  -6  11   5     1039.92     1055.56     40.21 o
  -5  11   5     3286.72     3344.81     69.77 o
  -4  11   5       67.14       62.66     10.79 o
  -3  11   5     1495.90     1490.78     35.74 o
  -2  11   5      966.34      864.35     57.07 o
  -1  11   5       95.47       93.28     17.22 o
   0  11   5     3524.02     3384.40    154.24 o
   1  11   5     3137.90     3091.28     63.33 o
   2  11   5       14.51       20.19      9.61 o
   3  11   5      582.15      603.77     40.25 o
   4  11   5      540.56      563.06     60.64 o
   5  11   5      645.31      627.14     34.44 o
   6  11   5     2620.10     2739.64     87.68 o
  -8  12   5        0.07      -13.93     17.83 o
  -7  12   5      321.72      367.72     29.72 o
  -6  12   5       31.28       15.28     15.45 o
  -5  12   5      181.98      165.73     19.50 o
  -4  12   5      875.72      937.94     30.48 o
  -3  12   5      221.89      226.03     17.21 o
  -2  12   5       16.28       20.33     13.14 o
  -1  12   5     1079.76     1096.82     47.49 o
   0  12   5     1434.70     1267.07     92.55 o
   1  12   5      198.13      223.75     20.33 o
   2  12   5      636.84      704.36     32.46 o
   3  12   5      270.33      268.15     30.68 o
   4  12   5       26.29       55.69     18.44 o
   5  12   5      751.11      790.31     39.20 o
   6  12   5       20.87       33.35     16.37 o
  -7  13   5      100.04      104.55     19.62 o
  -6  13   5      283.27      261.44     25.40 o
  -5  13   5     3762.67     3642.48     76.69 o
  -4  13   5       66.69       53.84     12.60 o
  -3  13   5      692.61      777.00     28.49 o
  -2  13   5     1767.17     1824.68     51.81 o
  -1  13   5        8.79       20.05     12.17 o
   0  13   5     6301.08     6141.92    123.58 o
   1  13   5     2229.98     2300.58     59.13 o
   2  13   5       88.24      100.39     23.38 o
   3  13   5     3475.93     3804.99    100.88 o
   4  13   5     2076.97     2174.11     79.06 o
   5  13   5       35.38       24.37     18.50 o
  -7  14   5      289.68      309.40     29.56 o
  -6  14   5      116.97      103.31     18.74 o
  -5  14   5      113.63       83.77     16.28 o
  -4  14   5      272.79      282.51     21.15 o
  -3  14   5        1.16        1.55      8.08 o
  -2  14   5      116.75      126.72     28.47 o
  -1  14   5      310.37      278.31     28.33 o
   0  14   5       10.52        0.74     12.17 o
   1  14   5      380.25      447.02     96.30 o
   2  14   5      396.62      396.26     28.35 o
   3  14   5        3.46       19.47     15.54 o
   4  14   5      696.78      692.38     61.82 o
   5  14   5      117.18       98.02     26.47 o
  -6  15   5      759.13      849.68     41.41 o
  -5  15   5     3124.66     3089.13    137.52 o
  -4  15   5      135.88      137.19     16.23 o
  -3  15   5     1029.76     1006.91     41.62 o
  -2  15   5      810.74      851.79     77.47 o
  -1  15   5      297.36      291.86     25.34 o
   0  15   5     3383.30     3272.06     92.03 o
   1  15   5      619.05      723.34     45.67 o
   2  15   5       64.84       74.81     15.99 o
   3  15   5     3431.65     3569.65    102.52 o
   4  15   5      543.56      583.33     60.64 o
  -6  16   5        8.67       -3.95     12.03 o
  -5  16   5        0.10       -2.72     10.31 o
  -4  16   5        0.10       -1.47     11.20 o
  -3  16   5       34.96        9.92     11.43 o
  -2  16   5        3.20        8.12     11.26 o
  -1  16   5       16.55       15.85     10.98 o
   0  16   5       85.88       52.91     19.34 o
   1  16   5       66.48       45.18     18.50 o
   2  16   5       92.81       71.91     19.74 o
   3  16   5      134.98      132.63     26.86 o
   4  16   5       21.21       17.94     23.78 o
  -5  17   5     1670.81     1681.93     62.31 o
  -4  17   5        0.93       16.03     15.54 o
  -3  17   5      851.79      943.33     44.14 o
  -2  17   5     1442.28     1504.34     66.05 o
  -1  17   5       40.02       39.72     21.18 o
   0  17   5     3935.36     3934.48    270.48 o
   1  17   5     1064.57     1084.95     76.69 o
   2  17   5       78.56      112.95     39.23 o
   3  17   5     2224.76     2129.36    120.08 o
  -4  18   5        0.78       -7.58     14.55 o
  -3  18   5        0.76        4.77     12.41 o
  -2  18   5      100.60       99.12     18.65 o
  -1  18   5        7.71        8.39     15.91 o
   0  18   5      117.03      109.80     28.53 o
   1  18   5        2.97        1.42     15.06 o
   2  18   5        0.18      -16.64     22.59 o
  -3  19   5      845.38      889.40     45.95 o
  -2  19   5      233.78      239.21     34.88 o
  -1  19   5       35.60       18.21     17.22 o
   0  19   5     1275.11     1343.29     67.64 o
   1  19   5      599.21      711.19     52.64 o
  -9   0   6      971.75      977.30     68.96 o
  -8   0   6       52.88       33.29     19.02 o
  -7   0   6     1835.02     1988.80     61.35 o
  -6   0   6     4915.32     5062.30     96.97 o
  -5   0   6       39.35       66.58     19.02 o
  -4   0   6     3393.18     3308.78    102.25 o
  -3   0   6     4026.84     3830.71    111.76 o
  -2   0   6       84.11       90.36     19.02 o
  -1   0   6    11168.12    10906.00    215.20 o
   0   0   6     2232.97     1980.34     44.10 o
   1   0   6     2097.79     2037.33     55.67 o
   2   0   6    15937.56    15995.99    206.67 o
   3   0   6     3641.26     3536.15    106.41 o
   4   0   6     1753.27     1163.96     57.07 o
   5   0   6    11418.60    10570.73    259.19 o
   6   0   6     1105.36     1292.36     87.98 o
   7   0   6      354.71      376.89     60.64 o
  -9   1   6        0.46       -2.38     10.93 o
  -8   1   6       19.13       17.85      9.88 o
  -7   1   6        5.63        9.31      9.67 o
  -6   1   6        1.82       -0.65      5.45 o
  -5   1   6        0.83       -0.42      4.79 o
  -4   1   6       48.54       47.52     12.17 o
  -3   1   6      260.42      296.05     25.56 o
  -2   1   6      710.85      672.82     31.52 o
  -1   1   6      727.41      743.00     32.36 o
   0   1   6      190.65      203.28     14.08 o
   1   1   6      593.93      560.36     25.98 o
   2   1   6      554.56      563.12     21.47 o
   3   1   6      654.09      661.48     23.61 o
   4   1   6       41.01       26.46      9.94 o
   5   1   6        5.75        9.99     13.37 o
   6   1   6       71.42       30.07     17.22 o
   7   1   6       34.92       43.81     19.42 o
  -9   2   6      341.48      315.65     32.36 o
  -8   2   6        3.50       -9.33      9.33 o
  -7   2   6     1194.25     1264.72     50.53 o
  -6   2   6     5385.83     5572.34     63.90 o
  -5   2   6      237.75      248.14     21.97 o
  -4   2   6     3691.93     3724.73     59.34 o
  -3   2   6     2443.56     2498.11     67.58 o
  -2   2   6     1635.57     1609.62     34.70 o
  -1   2   6    21054.96    21750.64    207.75 o
   0   2   6     6060.82     6007.35     84.19 o
   1   2   6      206.44      217.87     14.87 o
   2   2   6    10326.45    10331.63     95.29 o
   3   2   6     3828.43     3721.24     57.89 o
   4   2   6       90.37      113.19     15.29 o
   5   2   6    11683.06    11118.31    189.95 o
   6   2   6     2325.84     2369.91     83.18 o
   7   2   6      609.59      683.87     52.10 o
  -9   3   6        0.04      -12.28     12.28 o
  -8   3   6      200.53      197.31     26.75 o
  -7   3   6        8.81       18.31     11.87 o
  -6   3   6      706.54      622.41     27.69 o
  -5   3   6      530.91      511.03     19.77 o
  -4   3   6        6.36        2.25      5.41 o
  -3   3   6      767.15      739.10     23.18 o
  -2   3   6      650.68      629.80     19.15 o
  -1   3   6      983.23      984.76     33.15 o
   0   3   6     1951.39     2016.91     45.05 o
   1   3   6      572.36      534.45     20.98 o
   2   3   6       85.09       80.02     10.36 o
   3   3   6       56.07       53.22      9.11 o
   4   3   6      103.23       85.96     14.35 o
   5   3   6      157.90      158.34     25.55 o
   6   3   6      271.65      282.39     36.15 o
   7   3   6       48.34       25.32     18.44 o
  -9   4   6     1135.54     1251.82     58.69 o
  -8   4   6      149.06       98.92     20.28 o
  -7   4   6     1234.26     1260.04     51.09 o
  -6   4   6     4423.60     4338.07     74.89 o
  -5   4   6       18.01        9.93      5.78 o
  -4   4   6     4805.82     4727.38     69.30 o
  -3   4   6     3238.91     3144.32     55.58 o
  -2   4   6       27.37       45.08     11.33 o
  -1   4   6    10595.30    10536.63    122.39 o
   0   4   6     5864.80     5481.84     80.53 o
   1   4   6      486.58      440.40     20.40 o
   2   4   6     2511.58     2587.11     47.66 o
   3   4   6     2778.12     2837.71     52.85 o
   4   4   6     1843.30     1929.42     63.94 o
   5   4   6     5203.60     4758.09    115.41 o
   6   4   6      589.06      602.36    109.38 o
   7   4   6      320.93      273.51     56.47 o
  -9   5   6       32.88       16.32     16.25 o
  -8   5   6      361.29      379.89     34.52 o
  -7   5   6      117.70      108.67     20.57 o
  -6   5   6       21.19       20.04     10.15 o
  -5   5   6      760.61      776.65     25.10 o
  -4   5   6      290.30      298.83     28.77 o
  -3   5   6       30.71       29.39      7.16 o
  -2   5   6     1815.44     1830.91     79.66 o
  -1   5   6      216.97      203.62     16.13 o
   0   5   6      659.37      636.46     48.95 o
   1   5   6     3089.90     3026.71     88.48 o
   2   5   6      123.74      108.42     12.55 o
   3   5   6     2828.24     2847.41     52.12 o
   4   5   6     2029.74     1981.18     80.61 o
   5   5   6      165.49      200.77     30.91 o
   6   5   6      512.33      509.88     68.96 o
   7   5   6      424.35      463.68     67.77 o
  -9   6   6      466.60      498.87     65.39 o
  -8   6   6        7.67        9.81     13.14 o
  -7   6   6     1320.87     1271.13     59.45 o
  -6   6   6     3581.97     3632.35     70.25 o
  -5   6   6        0.45        5.82      5.68 o
  -4   6   6     1958.20     1935.14     42.42 o
  -3   6   6      600.17      594.78     29.07 o
  -2   6   6      513.89      529.74     23.58 o
  -1   6   6     9039.22     9101.55    112.23 o
   0   6   6     8388.04     8190.66    140.64 o
   1   6   6       46.16       59.59     10.94 o
   2   6   6     1372.29     1470.32     77.15 o
   3   6   6     4061.99     4108.96     64.37 o
   4   6   6      575.29      594.97     32.11 o
   5   6   6     4838.80     4946.57    119.06 o
   6   6   6     1320.41     1280.52     63.27 o
   7   6   6      253.08      159.32     47.56 o
  -9   7   6       88.70       85.30     22.56 o
  -8   7   6      305.68      308.43     69.55 o
  -7   7   6       37.68       49.56     13.62 o
  -6   7   6        5.43        0.86      8.71 o
  -5   7   6      801.21      796.38     29.17 o
  -4   7   6      545.54      553.51     24.22 o
  -3   7   6      745.24      777.76     26.07 o
  -2   7   6      702.34      644.22     25.69 o
  -1   7   6      535.57      530.11     24.57 o
   0   7   6     2836.10     2976.77     59.01 o
   1   7   6     5030.65     5044.10     80.93 o
   2   7   6      128.14      123.87     15.70 o
   3   7   6     1137.36     1164.03     33.39 o
   4   7   6     3324.69     3263.64     82.66 o
   5   7   6       20.93       11.89     15.13 o
   6   7   6      898.81      878.62     83.22 o
  -8   8   6      113.72       83.83     20.81 o
  -7   8   6     1713.34     1771.32     62.17 o
  -6   8   6     3059.37     3174.76    115.25 o
  -5   8   6      203.95      203.22     15.79 o
  -4   8   6     3129.27     3099.42     56.15 o
  -3   8   6     1333.18     1421.71     50.73 o
  -2   8   6        4.51       -2.38      6.18 o
  -1   8   6     2360.55     2276.14     50.43 o
   0   8   6     1053.80     1028.28     78.15 o
   1   8   6     1296.71     1245.73     42.38 o
   2   8   6       94.11       77.56     13.22 o
   3   8   6     1796.64     1758.78     80.51 o
   4   8   6     1289.52     1304.04     48.05 o
   5   8   6     1754.20     1839.05     71.43 o
   6   8   6      606.56      582.57     71.34 o
  -8   9   6      117.11      107.38     25.56 o
  -7   9   6       60.73       70.94     16.63 o
  -6   9   6      764.68      749.07     33.88 o
  -5   9   6     1213.83     1146.29     32.69 o
  -4   9   6      642.42      687.46     24.46 o
  -3   9   6     1279.53     1186.58     57.07 o
  -2   9   6     3729.22     3660.49    126.62 o
  -1   9   6      352.14      356.02     23.41 o
   0   9   6      984.72     1044.32     36.54 o
   1   9   6     5229.56     5127.32     84.86 o
   2   9   6        1.88        3.29      7.86 o
   3   9   6     2864.41     2870.31     81.71 o
   4   9   6     3787.97     3873.75    146.24 o
   5   9   6      190.27      230.59     31.12 o
   6   9   6     1132.94     1021.29     92.74 o
  -8  10   6       15.03       18.14     15.99 o
  -7  10   6     1085.45     1195.71     44.95 o
  -6  10   6      639.13      607.17     32.51 o
  -5  10   6       36.88       30.51      9.67 o
  -4  10   6     1677.24     1695.53     52.00 o
  -3  10   6      250.89      203.21     24.21 o
  -2  10   6      154.81      164.14     30.91 o
  -1  10   6     2867.91     2897.40     59.57 o
   0  10   6     2611.24     2663.25     58.39 o
   1  10   6       85.51      100.98     17.08 o
   2  10   6      466.98      477.98     27.89 o
   3  10   6     1250.76     1284.85     55.79 o
   4  10   6       75.33       45.96     17.22 o
   5  10   6     1897.86     1984.85     74.82 o
   6  10   6      478.47      536.20     71.34 o
  -8  11   6      300.42      334.47     51.12 o
  -7  11   6       29.52       37.15     17.44 o
  -6  11   6      294.51      326.14     41.56 o
  -5  11   6     1475.77     1496.18     46.36 o
  -4  11   6      481.93      484.75     49.80 o
  -3  11   6     2058.79     2102.44     54.81 o
  -2  11   6     2031.22     2012.47    109.38 o
  -1  11   6      929.48      878.00     43.29 o
   0  11   6     2526.46     2519.75     57.98 o
   1  11   6     4067.11     4029.93     99.61 o
   2  11   6       40.14       30.28     10.94 o
   3  11   6      996.38      969.13     58.26 o
   4  11   6     2237.58     2325.52     80.38 o
   5  11   6        0.34       -8.56     16.05 o
  -7  12   6      680.72      641.99     37.15 o
  -6  12   6      218.46      215.41     28.91 o
  -5  12   6       42.99       38.57     12.20 o
  -4  12   6     1862.57     1894.69     54.47 o
  -3  12   6      653.38      652.45     33.84 o
  -2  12   6        2.87        5.71     10.48 o
  -1  12   6      602.95      552.92     44.58 o
   0  12   6      210.91      220.19     26.86 o
   1  12   6      136.66      152.12     18.80 o
   2  12   6      205.57      241.76     23.32 o
   3  12   6      172.37      203.87     29.42 o
   4  12   6      220.97      247.75     33.60 o
   5  12   6      665.54      646.86     50.11 o
  -7  13   6       91.69       51.58     28.19 o
  -6  13   6      336.65      329.08     28.09 o
  -5  13   6     1855.66     1956.98     55.64 o
  -4  13   6      464.43      456.70     30.89 o
  -3  13   6      238.63      253.30     24.14 o
  -2  13   6     1989.75     2159.04    116.51 o
  -1  13   6      586.57      525.80     48.75 o
   0  13   6      897.43      874.39     47.56 o
   1  13   6     2524.12     2604.56     93.68 o
   2  13   6      151.30      122.99     18.24 o
   3  13   6     3151.72     3217.23     95.00 o
   4  13   6     2026.55     1927.08     93.92 o
   5  13   6      164.45      152.83     38.64 o
  -6  14   6       82.85       78.07     17.65 o
  -5  14   6       19.38       23.20     16.38 o
  -4  14   6      346.76      343.59     28.56 o
  -3  14   6       42.39       61.58     14.50 o
  -2  14   6      101.94       97.60     17.32 o
  -1  14   6      505.56      550.48     41.17 o
   0  14   6      108.46      107.28     26.16 o
   1  14   6       53.73       24.84     15.40 o
   2  14   6      359.57      323.55     27.81 o
   3  14   6      143.38      169.48     28.44 o
   4  14   6       73.83       67.02     21.43 o
  -6  15   6        5.68        1.74     16.38 o
  -5  15   6     2249.54     2379.09     87.38 o
  -4  15   6      294.85      338.73     29.41 o
  -3  15   6      766.69      783.38     39.90 o
  -2  15   6     1492.81     1511.94     51.48 o
  -1  15   6      717.90      716.24     47.49 o
   0  15   6     1604.28     1736.80    106.41 o
   1  15   6     1084.01     1153.18     82.04 o
   2  15   6       96.49       98.04     22.65 o
   3  15   6      467.89      538.90     45.77 o
   4  15   6      508.85      512.39     47.49 o
  -5  16   6        3.91       13.55     18.43 o
  -4  16   6        1.05        4.16     12.23 o
  -3  16   6      115.70       73.98     17.13 o
  -2  16   6      130.43      114.55     19.91 o
  -1  16   6        4.53       -5.89     10.36 o
   0  16   6       18.71       10.30     12.53 o
   1  16   6       24.47       12.64     15.91 o
   2  16   6      174.77      174.77     43.99 o
   3  16   6        2.82      -11.29     15.97 o
  -4  17   6      115.06      107.75     20.06 o
  -3  17   6      221.62      249.99     27.73 o
  -2  17   6     1838.42     1854.08     60.56 o
  -1  17   6      853.77      861.12     42.73 o
   0  17   6      389.69      398.25     41.19 o
   1  17   6     1496.45     1700.62     73.01 o
   2  17   6      274.66      298.42     55.88 o
  -3  18   6        4.37       13.66     14.17 o
  -2  18   6       13.71        7.97     14.11 o
  -1  18   6       45.48       16.64     17.65 o
   0  18   6       53.62       39.23     20.57 o
   1  18   6       69.04       95.80     23.49 o
  -9   0   7     1287.28     1342.30     80.85 o
  -8   0   7       42.89       55.88     22.59 o
  -7   0   7       56.13       98.07     35.07 o
  -6   0   7     4496.22     4583.26    199.14 o
  -5   0   7      734.62      806.09     53.50 o
  -4   0   7     1262.40     1380.34     70.15 o
  -3   0   7     2734.31     2691.72     97.49 o
  -2   0   7     2614.19     2852.23    101.06 o
  -1   0   7     3692.54     3747.49    117.70 o
   0   0   7     4423.58     4238.75     89.39 o
   1   0   7      177.42      162.71     20.97 o
   2   0   7     6801.24     6924.55    134.94 o
   3   0   7     4106.93     4516.81     97.49 o
   4   0   7       32.32       26.16     22.59 o
   5   0   7     4845.94     5190.84    178.34 o
   6   0   7     2210.51     2209.02    118.89 o
  -9   1   7       33.30       18.86     15.54 o
  -8   1   7       32.93       22.63     13.85 o
  -7   1   7       58.59       32.75     17.83 o
  -6   1   7       41.81       67.78      9.70 o
  -5   1   7      210.78      230.77     28.05 o
  -4   1   7        3.62       -0.64      5.75 o
  -3   1   7      344.90      343.94     21.73 o
  -2   1   7       11.14        3.01      7.11 o
  -1   1   7       80.11      107.63     16.81 o
   0   1   7       16.47        7.84      5.90 o
   1   1   7      193.03      166.66     14.59 o
   2   1   7      213.63      207.31     16.50 o
   3   1   7      462.82      487.25     23.38 o
   4   1   7        2.04       -8.27     10.48 o
   5   1   7       29.18       38.96     37.45 o
   6   1   7        0.48       14.96     15.91 o
  -9   2   7     1334.20     1294.78     56.74 o
  -8   2   7      377.40      389.56     33.85 o
  -7   2   7      995.04      984.94     44.50 o
  -6   2   7     5645.67     5567.97     74.54 o
  -5   2   7      854.22      938.66     30.64 o
  -4   2   7     2247.52     2269.22     46.68 o
  -3   2   7     8152.78     7977.62    190.23 o
  -2   2   7     1365.94     1353.94     47.06 o
  -1   2   7     6386.39     6485.85    103.06 o
   0   2   7     6842.71     6774.42    110.67 o
   1   2   7      109.91      140.18     13.89 o
   2   2   7     4893.08     4693.66     69.42 o
   3   2   7     2955.48     3021.67     55.10 o
   4   2   7        2.20       -6.91      7.94 o
   5   2   7     4006.14     4013.48    163.48 o
   6   2   7     2672.32     3000.88     99.60 o
  -9   3   7        3.24      -16.64     16.64 o
  -8   3   7      395.58      413.70     35.37 o
  -7   3   7       13.79        7.02     11.46 o
  -6   3   7       15.22       11.43      8.41 o
  -5   3   7      792.88      835.71     37.25 o
  -4   3   7        1.07       -3.23      5.92 o
  -3   3   7        0.35        8.15      8.56 o
  -2   3   7      662.44      719.30     34.88 o
  -1   3   7      112.20      138.52     15.49 o
   0   3   7      885.95      949.05     32.95 o
   1   3   7       37.15       51.32      9.43 o
   2   3   7       63.29       67.11     10.84 o
   3   3   7     1006.34     1041.46     32.25 o
   4   3   7      786.48      708.64     34.07 o
   5   3   7        4.72        7.66     22.00 o
   6   3   7      210.26      225.78     33.98 o
  -9   4   7      427.77      481.94     41.10 o
  -8   4   7        8.29       55.74     17.71 o
  -7   4   7       37.76       54.93     12.36 o
  -6   4   7     1609.99     1651.56     38.65 o
  -5   4   7      413.73      460.39     43.78 o
  -4   4   7     2546.57     2524.19     67.11 o
  -3   4   7     2867.24     2734.37     69.72 o
  -2   4   7      836.81      843.84     38.19 o
  -1   4   7     3787.36     3713.75     67.66 o
   0   4   7     8506.40     8566.39    145.21 o
   1   4   7       23.21       28.03      9.36 o
   2   4   7     3756.85     3739.23     63.30 o
   3   4   7     4859.77     4868.66     73.32 o
   4   4   7       34.78       18.95     10.86 o
   5   4   7     3094.63     3263.49     98.56 o
   6   4   7     1085.59     1104.29     86.79 o
  -9   5   7       14.10        8.72     15.62 o
  -8   5   7      753.55      653.86     43.84 o
  -7   5   7      200.12      231.13     22.10 o
  -6   5   7        1.34        4.61      8.33 o
  -5   5   7     2044.47     2008.75     41.72 o
  -4   5   7      491.24      459.38     30.97 o
  -3   5   7      284.19      260.19     28.53 o
  -2   5   7      440.75      415.17     29.39 o
  -1   5   7      165.12      175.14     19.25 o
   0   5   7      624.85      643.96     27.87 o
   1   5   7      210.89      225.06     29.34 o
   2   5   7      334.83      358.51     21.36 o
   3   5   7       11.55       11.07      8.16 o
   4   5   7      894.51      880.03     51.23 o
   5   5   7      556.89      516.94     52.31 o
   6   5   7       14.46       36.26     19.34 o
  -9   6   7      413.26      413.73     40.25 o
  -8   6   7       66.92       64.88     19.42 o
  -7   6   7     1275.05     1293.66     44.01 o
  -6   6   7     2045.79     2051.16     81.89 o
  -5   6   7      496.70      482.33     24.37 o
  -4   6   7     1567.51     1633.56     54.83 o
  -3   6   7     3906.30     3979.40     89.46 o
  -2   6   7      600.33      648.57     36.03 o
  -1   6   7     2586.26     2456.01     54.88 o
   0   6   7     8594.17     8468.45    114.40 o
   1   6   7      222.58      219.83     19.88 o
   2   6   7     3861.68     3910.19     74.17 o
   3   6   7     6192.42     6229.60     86.96 o
   4   6   7       13.86        4.38      9.41 o
   5   6   7     2914.38     3068.61    131.97 o
   6   6   7     1278.44     1249.63     65.32 o
  -8   7   7     1003.46     1075.46     53.64 o
  -7   7   7     1136.73     1221.31     46.59 o
  -6   7   7        0.22       -8.01      8.01 o
  -5   7   7      949.38     1055.27     38.75 o
  -4   7   7      153.24      165.71     21.43 o
  -3   7   7       95.62       74.72     16.75 o
  -2   7   7     1701.94     1734.87     50.11 o
  -1   7   7     1131.15     1040.93     35.60 o
   0   7   7      352.48      381.15     24.48 o
   1   7   7       86.39       87.67     13.95 o
   2   7   7      704.83      733.61     32.25 o
   3   7   7     2677.86     2695.33     79.65 o
   4   7   7     2499.65     2546.73     65.89 o
   5   7   7      179.76      206.57     32.29 o
   6   7   7      322.18      307.93     60.64 o
  -8   8   7       10.18       22.15     15.38 o
  -7   8   7        2.70       -8.39      9.04 o
  -6   8   7      807.10      869.34     36.00 o
  -5   8   7      615.53      602.82     31.42 o
  -4   8   7      893.98      819.05     40.61 o
  -3   8   7     1168.67     1060.79     46.15 o
  -2   8   7      310.87      308.38     21.67 o
  -1   8   7     1592.29     1634.01     79.66 o
   0   8   7     3900.11     3959.81     83.63 o
   1   8   7      717.34      757.72     31.97 o
   2   8   7     2470.34     2487.66     59.62 o
   3   8   7     4687.07     4730.70    111.20 o
   4   8   7       29.12       20.12     15.99 o
   5   8   7     1639.05     1706.45     72.78 o
  -8   9   7      382.64      423.87     39.42 o
  -7   9   7     1317.97     1319.23     49.15 o
  -6   9   7       13.12        6.24     13.37 o
  -5   9   7     1145.06     1117.99     42.97 o
  -4   9   7      631.29      762.12     40.96 o
  -3   9   7      934.66      946.75     44.92 o
  -2   9   7     3483.19     3531.11     88.67 o
  -1   9   7     1879.33     1953.48     64.15 o
   0   9   7       50.97       58.94     11.97 o
   1   9   7      386.17      374.86     25.60 o
   2   9   7     1298.50     1283.33     43.17 o
   3   9   7        1.00        1.69     12.85 o
   4   9   7     1059.06     1077.96     78.47 o
   5   9   7      556.91      671.74     74.90 o
  -8  10   7       34.58       28.35     18.24 o
  -7  10   7      146.86      128.90     30.94 o
  -6  10   7      833.57      785.35     78.47 o
  -5  10   7       56.99       47.75     20.50 o
  -4  10   7      299.23      306.26     25.26 o
  -3  10   7     1805.87     1967.10     65.89 o
  -2  10   7      537.64      542.80     37.80 o
  -1  10   7     1431.58     1571.33     67.77 o
   0  10   7     3738.39     3704.14     73.96 o
   1  10   7      105.65      101.75     15.88 o
   2  10   7     1463.53     1496.95     57.99 o
   3  10   7     2081.74     2030.05     73.38 o
   4  10   7       21.91       21.40     17.22 o
   5  10   7     1017.93     1102.13     95.11 o
  -7  11   7     1755.35     1863.46     77.13 o
  -6  11   7       24.35       15.80     15.71 o
  -5  11   7      398.88      492.73     67.10 o
  -4  11   7      331.92      358.87     27.70 o
  -3  11   7       25.12       30.98     13.85 o
  -2  11   7     3919.21     4014.82    212.82 o
  -1  11   7     1993.92     1959.41     79.06 o
   0  11   7       81.73       66.90     14.11 o
   1  11   7     1184.30     1213.24     43.37 o
   2  11   7      945.54      971.99     39.94 o
   3  11   7     1400.48     1348.47     85.01 o
   4  11   7     3379.68     3455.43    102.67 o
   5  11   7      170.69      198.55     48.75 o
  -7  12   7      309.62      279.79     38.24 o
  -6  12   7       96.91       86.71     23.49 o
  -5  12   7        1.43        2.34     13.01 o
  -4  12   7      158.69      151.75     19.91 o
  -3  12   7      257.44      245.10     29.84 o
  -2  12   7      179.06      176.99     26.02 o
  -1  12   7      800.06      811.48     46.22 o
   0  12   7     1404.84     1498.43     63.01 o
   1  12   7      406.20      429.24     29.47 o
   2  12   7      301.95      307.26     26.83 o
   3  12   7      506.71      514.23     42.85 o
   4  12   7       36.58       55.54     21.81 o
  -6  13   7      100.35       76.95     23.95 o
  -5  13   7      805.76      984.38    125.43 o
  -4  13   7      608.15      632.95     36.55 o
  -3  13   7      462.08      471.78     32.08 o
  -2  13   7     2302.85     2343.37     78.57 o
  -1  13   7      825.04      839.98     48.29 o
   0  13   7       58.52       51.77     19.02 o
   1  13   7     2529.79     2732.69     84.80 o
   2  13   7      844.17      786.45     39.02 o
   3  13   7       15.84      -11.28     14.69 o
   4  13   7     3869.43     3875.37    116.51 o
  -6  14   7      328.93      364.19     42.40 o
  -5  14   7       21.12       -0.59     15.13 o
  -4  14   7       19.21       29.13     12.57 o
  -3  14   7      490.26      498.59     33.80 o
  -2  14   7      165.44       94.03     21.81 o
  -1  14   7      470.39      503.76     41.17 o
   0  14   7      329.44      306.49     35.19 o
   1  14   7      117.32      133.15     24.21 o
   2  14   7      241.13      228.13     32.16 o
   3  14   7       68.64       39.83     20.18 o
  -5  15   7      569.45      555.08     70.74 o
  -4  15   7      448.17      420.94     43.98 o
  -3  15   7        5.02        5.79     12.11 o
  -2  15   7     2835.39     2884.57     74.00 o
  -1  15   7      475.12      516.66     43.29 o
   0  15   7      300.93      275.22     60.04 o
   1  15   7     2424.48     2486.76     86.14 o
   2  15   7      343.46      347.17     57.07 o
  -4  16   7       10.68       14.93     14.50 o
  -3  16   7       29.21       20.48     15.76 o
  -2  16   7        2.93       -2.59     12.50 o
  -1  16   7        0.25      -13.00     13.01 o
   0  16   7       18.84       13.48     16.85 o
   1  16   7        4.90        1.22     15.54 o
   2  16   7       62.48       24.97     27.35 o
  -3  17   7      400.69      391.60     34.06 o
  -2  17   7     1934.02     1908.84     63.10 o
  -1  17   7      630.75      686.14     46.55 o
   0  17   7       66.97       58.93     22.27 o
  -9   0   8      455.62      515.99     55.88 o
  -8   0   8      620.49      684.82     58.26 o
  -7   0   8      731.30      719.30     52.31 o
  -6   0   8     2391.54     2654.30     78.88 o
  -5   0   8      496.57      489.84     48.75 o
  -4   0   8       32.10       63.01     22.59 o
  -3   0   8     4085.92     3999.54    130.78 o
  -2   0   8     1922.37     1747.72     83.22 o
  -1   0   8      408.07      399.48     42.80 o
   0   0   8     5085.79     5097.97    106.61 o
   1   0   8     1147.11     1130.01     48.57 o
   2   0   8     1751.72     1765.78    108.19 o
   3   0   8    13696.32    12711.31    196.02 o
   4   0   8     1004.31     1096.19     79.66 o
   5   0   8     1508.13     1609.80    102.25 o
   6   0   8     3410.39     3197.02    152.18 o
  -9   1   8        5.20       -8.40     12.53 o
  -8   1   8       15.02        0.00     11.77 o
  -7   1   8       71.13       76.80     18.24 o
  -6   1   8        5.06        1.88      7.48 o
  -5   1   8       23.24        4.56      9.98 o
  -4   1   8       66.79       76.79     23.18 o
  -3   1   8      933.43      886.60     41.61 o
  -2   1   8        5.02        1.78      8.41 o
  -1   1   8      199.94      177.03     43.40 o
   0   1   8      422.37      429.91     22.40 o
   1   1   8       14.11       16.97      7.44 o
   2   1   8      114.31       94.92     13.29 o
   3   1   8       35.40       40.83     10.64 o
   4   1   8       11.32        1.78     14.29 o
   5   1   8        1.63       10.15     16.25 o
   6   1   8       14.46        6.76     17.22 o
  -9   2   8      789.53      793.95     92.14 o
  -8   2   8     1101.04     1250.43     55.33 o
  -7   2   8       66.91       52.91     15.97 o
  -6   2   8     1700.13     1838.23     50.52 o
  -5   2   8     1211.28     1298.67     70.15 o
  -4   2   8     1340.18     1223.62     48.74 o
  -3   2   8     9193.01     9084.65    183.09 o
  -2   2   8     2139.11     1995.74     65.99 o
  -1   2   8      754.84      759.01     73.12 o
   0   2   8     7176.78     6937.08    104.22 o
   1   2   8     1910.55     1950.42     40.27 o
   2   2   8     1402.68     1437.25     39.14 o
   3   2   8     8293.71     8088.17    103.93 o
   4   2   8      902.77      897.57     61.82 o
   5   2   8     1285.84     1256.84     63.88 o
  -8   3   8       13.29        1.15     13.40 o
  -7   3   8       50.26       25.43     11.87 o
  -6   3   8       23.13       15.34     10.42 o
  -5   3   8       86.55       57.80     14.22 o
  -4   3   8       52.66       50.61     20.81 o
  -3   3   8      327.63      302.70     28.55 o
  -2   3   8     1651.99     1623.23     56.25 o
  -1   3   8     1082.66     1204.59     67.21 o
   0   3   8      313.79      273.77     30.34 o
   1   3   8      413.55      427.29     26.65 o
   2   3   8      235.22      273.29     20.38 o
   3   3   8       27.96       19.52      9.01 o
   4   3   8      484.60      506.21     68.36 o
   5   3   8      142.21      102.69     24.38 o
  -8   4   8     1339.00     1235.42     56.03 o
  -7   4   8      206.98      206.35     34.06 o
  -6   4   8     1118.92     1200.50     50.09 o
  -5   4   8      183.49      217.83     33.88 o
  -4   4   8      234.17      220.66     25.18 o
  -3   4   8     4999.54     4948.12    104.54 o
  -2   4   8     2166.76     2254.36     91.55 o
  -1   4   8      717.37      675.33     30.66 o
   0   4   8     3388.19     3352.74     69.07 o
   1   4   8     2097.81     1996.72     53.24 o
   2   4   8      907.22      906.95     32.07 o
   3   4   8     6918.98     6413.75    103.14 o
   4   4   8      802.26      787.07     39.69 o
   5   4   8      673.33      628.84     50.36 o
  -8   5   8        0.36       -2.90     13.14 o
  -7   5   8      535.80      528.09     41.09 o
  -6   5   8      119.35      124.60     18.02 o
  -5   5   8       78.21       67.54     16.38 o
  -4   5   8     1294.24     1243.84     50.86 o
  -3   5   8     2204.47     2155.60    109.98 o
  -2   5   8      403.50      412.82     83.22 o
  -1   5   8     1670.98     1725.11     48.23 o
   0   5   8      122.11      112.36     15.52 o
   1   5   8      619.44      672.74     50.77 o
   2   5   8      797.85      833.81     34.92 o
   3   5   8        2.16       14.79     10.71 o
   4   5   8      466.98      527.36     34.53 o
   5   5   8      207.88      179.85     31.95 o
  -8   6   8     1627.53     1643.09    102.25 o
  -7   6   8        4.97       13.46     15.40 o
  -6   6   8     1130.36     1168.68     54.47 o
  -5   6   8      690.00      710.34     40.72 o
  -4   6   8     1010.94      995.80     45.77 o
  -3   6   8     5100.52     5196.64    119.49 o
  -2   6   8     1965.21     1974.66     64.67 o
  -1   6   8      225.49      224.44     21.08 o
   0   6   8     1887.86     1916.14     51.94 o
   1   6   8     2288.87     2276.86     57.56 o
   2   6   8     1162.32     1204.29     42.53 o
   3   6   8     3513.61     3474.37    117.70 o
   4   6   8      600.91      583.50     36.32 o
   5   6   8      756.80      617.29     50.86 o
  -8   7   8      100.87      186.66     45.18 o
  -7   7   8      178.94      228.76     31.97 o
  -6   7   8        0.21       -3.99     11.68 o
  -5   7   8      784.66      758.19     41.93 o
  -4   7   8      378.36      377.69     32.16 o
  -3   7   8       86.73       83.22     18.06 o
  -2   7   8     1001.40     1049.33     47.90 o
  -1   7   8     2483.79     2392.07     68.95 o
   0   7   8       67.08       68.88     13.95 o
   1   7   8     1330.21     1291.25     43.66 o
   2   7   8     2455.02     2500.78     63.72 o
   3   7   8       23.19       19.09     17.24 o
   4   7   8     2146.43     2141.16     92.74 o
   5   7   8      477.27      408.44     43.84 o
  -8   8   8      793.30      714.54     77.28 o
  -7   8   8       50.34       25.56     16.81 o
  -6   8   8     1324.81     1292.03     59.26 o
  -5   8   8      378.62      359.05     27.33 o
  -4   8   8        0.69        2.56     10.83 o
  -3   8   8     1726.07     1813.50     64.28 o
  -2   8   8     1249.38     1199.59     52.10 o
  -1   8   8      571.81      582.79     48.25 o
   0   8   8      121.91      108.74     15.87 o
   1   8   8      353.29      309.30     25.26 o
   2   8   8     1260.52     1248.20     44.72 o
   3   8   8     2553.51     2733.81     86.40 o
   4   8   8      415.63      465.04     42.48 o
   5   8   8      244.93      259.19     55.88 o
  -7   9   8      470.82      453.53     42.88 o
  -6   9   8      220.27      214.14     31.52 o
  -5   9   8      565.26      590.74     33.73 o
  -4   9   8     1269.19     1351.48    105.22 o
  -3   9   8      835.34      775.51     44.34 o
  -2   9   8     1225.70     1182.68     59.45 o
  -1   9   8     3228.52     3260.03     88.55 o
   0   9   8      426.86      519.50     43.42 o
   1   9   8     1327.95     1289.49     45.03 o
   2   9   8     2888.08     2881.13     69.27 o
   3   9   8        0.32       -7.13     13.45 o
   4   9   8      673.02      728.04     56.47 o
  -7  10   8        7.47        3.32     23.78 o
  -6  10   8      881.83      963.42     89.17 o
  -5  10   8      199.11      166.94     21.65 o
  -4  10   8      460.63      506.16     39.41 o
  -3  10   8     1358.50     1449.56     60.00 o
  -2  10   8      427.04      427.47     36.96 o
  -1  10   8      486.30      472.66     37.83 o
   0  10   8      487.02      458.47     31.56 o
   1  10   8      672.51      683.80     35.91 o
   2  10   8      800.69      804.02     48.41 o
   3  10   8     1358.31     1420.25     64.95 o
   4  10   8      157.68      141.76     28.55 o
  -7  11   8      356.94      366.79     42.01 o
  -6  11   8       32.75       15.36     16.25 o
  -5  11   8      921.33      915.53     41.42 o
  -4  11   8      445.82      427.71     36.08 o
  -3  11   8      123.28      144.71     24.70 o
  -2  11   8     1731.60     1854.10     69.32 o
  -1  11   8     2409.72     2470.56     80.69 o
   0  11   8      321.38      275.81     29.70 o
   1  11   8     2220.48     2254.13     61.97 o
   2  11   8     2322.80     2376.33     64.83 o
   3  11   8        6.74        6.79     19.02 o
   4  11   8     1896.97     1795.18     76.16 o
  -6  12   8      504.83      565.59     48.74 o
  -5  12   8        0.49        5.63     11.20 o
  -4  12   8        0.14        3.30     10.65 o
  -3  12   8      160.02      135.33     25.55 o
  -2  12   8       57.89       36.61     15.91 o
  -1  12   8      677.72      725.11     47.90 o
   0  12   8       94.82      101.26     22.65 o
   1  12   8       90.38      103.41     18.61 o
   2  12   8      266.56      277.65     34.88 o
   3  12   8     1092.54     1160.15     61.79 o
  -6  13   8      220.90      171.94     32.27 o
  -5  13   8      409.16      404.85     42.88 o
  -4  13   8     1367.98     1437.49     62.75 o
  -3  13   8     1271.31     1157.11     57.93 o
  -2  13   8      726.09      769.29     50.36 o
  -1  13   8     1187.00     1182.12     73.71 o
   0  13   8       15.72       12.60     17.24 o
   1  13   8     1415.89     1430.98     64.31 o
   2  13   8      848.49      772.93     52.42 o
   3  13   8        5.76        3.38     16.25 o
  -5  14   8      115.80      157.26     44.58 o
  -4  14   8       96.28       88.25     18.83 o
  -3  14   8      229.19      218.04     26.27 o
  -2  14   8        4.78       23.21     16.75 o
  -1  14   8      165.49      157.72     43.99 o
   0  14   8      217.83      277.28     35.72 o
   1  14   8       12.80       20.15     17.22 o
   2  14   8      143.60      170.83     31.52 o
  -4  15   8      719.04      783.80     44.41 o
  -3  15   8        0.12        3.46     12.66 o
  -2  15   8     1569.01     1596.81     77.87 o
  -1  15   8      954.90     1067.09    101.65 o
   0  15   8        0.43       -1.06     15.06 o
   1  15   8     1670.51     1798.25    120.08 o
  -2  16   8       13.00       -0.64     12.57 o
  -1  16   8       15.18       29.72     19.34 o
  -6   0   9     1575.55     1739.62     77.87 o
  -5   0   9     2089.85     2052.08     98.68 o
  -4   0   9        7.70       14.27     16.64 o
  -3   0   9     4689.46     4457.30    102.96 o
  -2   0   9     2760.62     2488.42    104.63 o
  -1   0   9       46.65       19.02     15.46 o
   0   0   9     4802.85     4767.59    149.80 o
   1   0   9     2084.56     2141.42    152.18 o
   2   0   9       74.31       74.30     18.90 o
   3   0   9     5631.15     5239.69    119.85 o
   4   0   9     1505.39     1555.11    102.25 o
   5   0   9      301.06      338.84     61.82 o
  -7   1   9        0.09        8.32     17.83 o
  -6   1   9       11.80       10.58     12.00 o
  -5   1   9       14.79       18.08     28.53 o
  -4   1   9       24.46       24.19     13.37 o
  -3   1   9      207.02      150.56     23.36 o
  -2   1   9        3.57        5.21     10.83 o
  -1   1   9       17.38       37.62     11.12 o
   0   1   9      143.76      144.01     21.61 o
   1   1   9       58.93       49.26     11.26 o
   2   1   9       72.38       81.13     13.92 o
   3   1   9      104.49       90.04     14.84 o
   4   1   9       20.06       15.73     17.94 o
   5   1   9        0.87       -0.37     16.25 o
  -8   2   9     1603.72     1637.15     87.98 o
  -7   2   9      282.27      283.59     89.17 o
  -6   2   9      786.44      711.13     42.78 o
  -5   2   9     1634.70     1634.15     60.95 o
  -4   2   9      732.91      779.59     43.24 o
  -3   2   9     3205.75     3055.11     84.46 o
  -2   2   9     4290.20     4064.12     98.26 o
  -1   2   9        1.79       -0.46     10.83 o
   0   2   9     4135.42     4245.14     71.38 o
   1   2   9     1341.18     1398.72     40.89 o
   2   2   9       45.78       50.55     11.59 o
   3   2   9     4397.87     4256.36     87.86 o
   4   2   9     1975.34     2046.14     81.96 o
  -8   3   9       18.69        9.51     23.78 o
  -7   3   9      510.41      526.89     49.93 o
  -6   3   9        2.48       20.03     13.08 o
  -5   3   9      118.49      124.40     21.81 o
  -4   3   9       47.03       30.72     13.01 o
  -3   3   9      145.23      189.04     26.02 o
  -2   3   9     1623.06     1552.86     59.26 o
  -1   3   9       90.63       64.90     17.22 o
   0   3   9        4.51       -6.39      7.69 o
   1   3   9      649.73      618.98     29.03 o
   2   3   9      673.85      681.67     31.35 o
   3   3   9       27.70       19.06     12.77 o
   4   3   9        9.88        4.69     14.22 o
  -8   4   9      737.71      677.69     72.52 o
  -7   4   9      110.67       85.13     22.59 o
  -6   4   9      987.72     1003.71     40.62 o
  -5   4   9     1020.36     1057.12     49.52 o
  -4   4   9       18.44        6.87     13.08 o
  -3   4   9     3218.99     3213.32     87.38 o
  -2   4   9     2921.59     2799.95     81.10 o
  -1   4   9     1354.61     1309.81     44.80 o
   0   4   9     4894.89     4690.85     88.72 o
   1   4   9     4519.08     4581.96     88.16 o
   2   4   9       55.63       46.47     17.91 o
   3   4   9     3661.61     3632.21     83.66 o
   4   4   9      731.98      581.94     49.58 o
  -8   5   9        2.13      -21.40     21.40 o
  -7   5   9      312.06      286.59     34.88 o
  -6   5   9       21.17       13.55     11.41 o
  -5   5   9        6.30       -3.48     11.68 o
  -4   5   9      396.02      371.31     33.85 o
  -3   5   9       17.94       13.67     11.68 o
  -2   5   9      219.62      205.51     26.75 o
  -1   5   9        4.91        7.45      8.68 o
   0   5   9      154.52      106.33     17.13 o
   1   5   9     1178.62     1202.03     44.34 o
   2   5   9      648.21      692.18     36.48 o
   3   5   9      106.79      105.87     19.06 o
   4   5   9      328.16      313.94     39.93 o
  -7   6   9       67.27       66.79     21.13 o
  -6   6   9      738.84      789.86     44.09 o
  -5   6   9      777.45      827.69     67.17 o
  -4   6   9      490.66      401.72     36.26 o
  -3   6   9      785.57      828.18     61.23 o
  -2   6   9     3390.00     3358.78     91.59 o
  -1   6   9      329.04      297.42     25.34 o
   0   6   9     1652.61     1771.77     53.29 o
   1   6   9     2838.64     2962.12     70.89 o
   2   6   9      109.38      102.30     17.91 o
   3   6   9     3005.48     2988.11     93.14 o
   4   6   9      938.23      789.75     56.16 o
  -7   7   9      755.01      704.31     49.52 o
  -6   7   9       71.08       65.54     20.58 o
  -5   7   9      372.23      393.80     35.54 o
  -4   7   9     1025.13      977.29     49.05 o
  -3   7   9      708.84      692.24     44.46 o
  -2   7   9      515.46      527.99     39.49 o
  -1   7   9      279.83      339.36     32.91 o
   0   7   9      139.60      143.36     19.44 o
   1   7   9      803.95      722.04     48.67 o
   2   7   9     1613.97     1610.27     53.09 o
   3   7   9       94.76      101.80     23.36 o
   4   7   9      314.63      217.03     41.02 o
  -7   8   9        2.57       -0.26     15.13 o
  -6   8   9      728.27      784.06     76.69 o
  -5   8   9      988.60     1048.42    112.95 o
  -4   8   9       10.73       -9.51     12.00 o
  -3   8   9     1364.38     1329.17     58.39 o
  -2   8   9     2258.03     2288.89     76.49 o
  -1   8   9      630.10      596.63     33.78 o
   0   8   9     1511.75     1521.02     53.34 o
   1   8   9     2479.64     2598.21     91.82 o
   2   8   9      190.27      210.52     24.16 o
   3   8   9     1866.16     1930.79     75.80 o
  -7   9   9       92.61      128.00     27.70 o
  -6   9   9      135.73      168.20     29.39 o
  -5   9   9       89.50       66.92     26.14 o
  -4   9   9     1423.65     1483.90     62.42 o
  -3   9   9      111.89       88.37     26.75 o
  -2   9   9      128.22      134.97     24.79 o
  -1   9   9      818.01      812.04     38.46 o
   0   9   9      633.28      624.08     35.21 o
   1   9   9      612.22      661.29     37.03 o
   2   9   9     1654.60     1722.99     56.21 o
   3   9   9      336.77      355.96     39.87 o
  -6  10   9      182.21      172.23     29.76 o
  -5  10   9      330.57      365.67     43.03 o
  -4  10   9      405.77      420.52     39.03 o
  -3  10   9      411.91      464.23     40.25 o
  -2  10   9     1908.62     2007.34     74.40 o
  -1  10   9      120.04      132.00     24.70 o
   0  10   9      531.82      542.19     34.02 o
   1  10   9      996.06     1012.78     43.64 o
   2  10   9        0.47       -4.98     11.79 o
   3  10   9     1112.56     1125.74     61.58 o
  -6  11   9      144.91      205.16     33.98 o
  -5  11   9      403.56      366.74     32.52 o
  -4  11   9     1531.56     1526.63     80.85 o
  -3  11   9      764.88      756.80    127.81 o
  -2  11   9      246.23      261.39     33.20 o
  -1  11   9     1647.83     1700.79     92.74 o
   0  11   9      313.18      355.79     38.19 o
   1  11   9      375.73      363.63     40.59 o
   2  11   9     3068.52     3336.51    161.10 o
  -5  12   9      183.66      182.64     30.72 o
  -4  12   9        9.93       17.83     15.97 o
  -3  12   9      951.81     1096.18     59.05 o
  -2  12   9      618.74      629.52     47.92 o
  -1  12   9       32.86       27.26     16.71 o
   0  12   9      728.09      677.93     49.18 o
   1  12   9      657.18      607.25     37.67 o
   2  12   9       42.78       63.03     23.02 o
  -4  13   9     1451.65     1482.32     56.21 o
  -3  13   9      196.26      227.47     59.45 o
  -2  13   9        2.55        8.32     15.97 o
  -1  13   9      871.90      791.07     79.66 o
   0  13   9      385.33      454.88     43.69 o
   1  13   9      342.35      341.30     38.24 o
  -3  14   9       95.95       68.65     23.11 o
  -2  14   9      414.95      385.07     42.45 o
  -1  14   9      233.66      243.44     38.05 o
   0  14   9       62.68       55.88     21.86 o
  -6   0  10      799.18      859.59     67.77 o
  -5   0  10     2383.20     2459.88    110.57 o
  -4   0  10     1224.25     1111.64     73.71 o
  -3   0  10      218.57      192.61     36.86 o
  -2   0  10     1856.99     1644.28     89.17 o
  -1   0  10      521.53      385.21     49.93 o
   0   0  10     1133.99     1159.20     76.09 o
   1   0  10     6237.40     5886.38    130.99 o
   2   0  10      297.92      321.16     36.22 o
   3   0  10     1506.75     1468.10    156.34 o
  -7   1  10        0.88       14.86     15.71 o
  -6   1  10       16.66       25.18     16.38 o
  -5   1  10        0.06       -3.92     11.33 o
  -4   1  10       43.65       10.11     11.77 o
  -3   1  10       26.16        6.84      9.77 o
  -2   1  10        7.39        8.20     11.68 o
  -1   1  10        0.36        0.40     11.14 o
   0   1  10       39.59       31.78     13.85 o
   1   1  10       73.39       53.03     14.96 o
   2   1  10        0.34        0.08      9.17 o
   3   1  10       27.46       12.97     13.32 o
  -7   2  10      109.82      129.69     27.74 o
  -6   2  10      263.99      231.00     29.76 o
  -5   2  10     2274.52     2277.90     76.38 o
  -4   2  10      285.54      237.05     35.67 o
  -3   2  10      465.14      493.49     39.03 o
  -2   2  10     2404.32     2344.64     77.29 o
  -1   2  10      500.84      610.63     51.17 o
   0   2  10     1636.38     1717.41     54.09 o
   1   2  10     5702.33     5095.01     98.11 o
   2   2  10      251.62      256.09     23.09 o
   3   2  10     2273.40     2485.12     71.81 o
  -7   3  10       20.59       23.54     16.75 o
  -6   3  10       32.49       17.16     25.56 o
  -5   3  10       35.92       22.24     15.40 o
  -4   3  10      727.46      732.57     56.47 o
  -3   3  10      723.14      763.62     89.17 o
  -2   3  10      122.78      133.26     27.94 o
  -1   3  10      469.66      487.56     45.18 o
   0   3  10      603.24      579.18     41.87 o
   1   3  10        0.77        8.53     11.34 o
   2   3  10      669.85      705.70     83.11 o
   3   3  10      167.49      203.03     41.69 o
  -7   4  10      161.10      172.60     39.23 o
  -6   4  10      448.62      441.78     39.03 o
  -5   4  10     1876.27     1984.10     72.24 o
  -4   4  10      755.08      880.09     48.67 o
  -3   4  10      294.74      344.35     34.82 o
  -2   4  10     1904.41     2007.43     72.29 o
  -1   4  10      377.81      436.86     38.64 o
   0   4  10     1359.99     1368.57     49.13 o
   1   4  10     5228.25     5081.76     84.81 o
   2   4  10      461.55      522.51     34.59 o
   3   4  10      844.42      778.38     46.99 o
  -7   5  10      148.47       79.16     33.29 o
  -6   5  10      259.46      308.90     33.98 o
  -5   5  10       48.08       31.23     19.02 o
  -4   5  10      169.09      197.31     28.55 o
  -3   5  10      671.39      681.14     65.99 o
  -2   5  10       64.55       49.20     17.59 o
  -1   5  10      134.76       84.18     20.12 o
   0   5  10       75.63       85.55     17.06 o
   1   5  10        7.42       -6.57     10.15 o
   2   5  10      281.33      354.75     30.35 o
   3   5  10       49.71       44.53     18.27 o
  -6   6  10      299.57      265.17     26.99 o
  -5   6  10     1840.16     1792.06     69.54 o
  -4   6  10      134.92      143.69     59.45 o
  -3   6  10      396.48      429.35     39.03 o
  -2   6  10     1386.70     1497.45     63.44 o
  -1   6  10      568.95      602.64     35.68 o
   0   6  10      807.82      854.72     41.17 o
   1   6  10     2830.34     2877.91     73.44 o
   2   6  10      229.88      245.95     22.47 o
   3   6  10     1462.65     1425.95     67.48 o
  -6   7  10      165.14      170.16     23.32 o
  -5   7  10       33.33       27.48     17.94 o
  -4   7  10     1010.26     1014.55     53.78 o
  -3   7  10     1502.12     1558.57     65.80 o
  -2   7  10       25.49       -2.22     12.85 o
  -1   7  10      531.50      515.16     34.31 o
   0   7  10     1739.31     1641.42     55.12 o
   1   7  10       76.89       68.71     16.91 o
   2   7  10     1496.25     1550.15    116.06 o
  -6   8  10      393.59      362.33     58.26 o
  -5   8  10     1295.96     1379.02     62.78 o
  -4   8  10      742.48      835.95    104.63 o
  -3   8  10      370.36      319.83     73.71 o
  -2   8  10      770.24      796.12     50.82 o
  -1   8  10      316.33      307.16     28.09 o
   0   8  10      800.27      790.07     41.50 o
   1   8  10     1485.35     1553.95     75.66 o
   2   8  10       63.76       73.62     26.16 o
  -5   9  10       50.11       61.82     21.02 o
  -4   9  10      158.38      176.83     28.92 o
  -3   9  10      541.81      547.10     44.92 o
  -2   9  10      710.94      672.54     48.74 o
  -1   9  10      758.91      766.58     76.69 o
   0   9  10      637.74      638.58     38.64 o
   1   9  10      114.86      117.07     20.77 o
   2   9  10      860.82      858.20     57.00 o
  -5  10  10      351.55      413.41     34.84 o
  -4  10  10        2.46       -3.36     14.22 o
  -3  10  10      704.02      751.63     52.04 o
  -2  10  10      157.35      167.52     28.92 o
  -1  10  10      159.29      193.98     42.80 o
   0  10  10     1008.77     1015.87     79.71 o
   1  10  10     1237.94     1233.31     56.23 o
  -4  11  10     1004.07     1069.53     60.25 o
  -3  11  10     1013.75      985.37     57.84 o
  -2  11  10      416.43      370.33     40.25 o
  -1  11  10     1459.96     1337.02     64.73 o
   0  11  10     1644.04     1583.96     71.44 o
  -3  12  10      417.52      427.59     43.72 o
  -2  12  10       13.66       30.83     18.90 o
  -1  12  10        1.43        2.44     19.02 o
  -6   0  11        3.49        7.13     19.02 o
  -5   0  11     2295.84     2311.27    114.14 o
  -4   0  11     1648.93     1575.32     92.74 o
  -3   0  11      136.33      152.18     36.86 o
  -2   0  11     2913.35     2909.30    127.21 o
  -1   0  11     1175.28     1024.85     74.90 o
   0   0  11        9.85       27.35     22.59 o
   1   0  11     3274.60     3185.13    134.35 o
   2   0  11      723.37      752.88     53.31 o
  -6   1  11       36.79       16.81     16.05 o
  -5   1  11        1.16       -0.86     15.06 o
  -4   1  11       14.03       -2.41     13.85 o
  -3   1  11       83.94      126.82     23.78 o
  -2   1  11       20.26        2.38     12.61 o
  -1   1  11      206.30      194.04     40.42 o
   0   1  11       54.36       69.26     22.00 o
   1   1  11        1.15       -3.66     11.34 o
   2   1  11        3.06       -2.92      9.74 o
  -6   2  11        1.09       12.83     15.71 o
  -5   2  11     2303.44     2231.58    108.79 o
  -4   2  11     1824.27     1784.47     72.17 o
  -3   2  11      547.48      558.94     80.18 o
  -2   2  11     3258.32     3048.55     92.05 o
  -1   2  11      832.55      913.13     51.70 o
   0   2  11      309.26      328.17     44.58 o
   1   2  11     3726.95     3672.42     86.06 o
   2   2  11      615.72      556.56     68.13 o
  -6   3  11       99.37      125.95     32.10 o
  -5   3  11       29.86       31.21     16.75 o
  -4   3  11      355.12      320.90     36.39 o
  -3   3  11       15.98       12.59     14.27 o
  -2   3  11        2.56       -6.70     13.40 o
  -1   3  11      691.79      694.39     39.56 o
   0   3  11      211.51      270.03     33.60 o
   1   3  11       33.71       14.25     12.90 o
   2   3  11       75.83       24.97     15.00 o
  -6   4  11       64.81       98.13     21.81 o
  -5   4  11      758.31      682.38     49.34 o
  -4   4  11      867.27      894.84     93.93 o
  -3   4  11      514.13      529.68     44.46 o
  -2   4  11     1757.01     1793.22    136.13 o
  -1   4  11     1266.01     1295.14     66.58 o
   0   4  11      285.50      290.02     24.86 o
   1   4  11     3270.80     3123.15     94.20 o
  -5   5  11       43.36       40.50     18.90 o
  -4   5  11      385.14      374.38     38.64 o
  -3   5  11       20.70       15.60     14.22 o
  -2   5  11       53.65       55.88     19.64 o
  -1   5  11     1059.77     1004.77    103.44 o
   0   5  11      517.39      488.65     35.68 o
   1   5  11       12.83       -0.54     11.97 o
  -5   6  11      848.72      974.08     81.44 o
  -4   6  11     1004.87     1002.13     57.36 o
  -3   6  11      733.04      764.77    126.03 o
  -2   6  11     1065.39     1076.40     58.01 o
  -1   6  11      930.94      908.59     71.34 o
   0   6  11      351.34      287.33     29.59 o
   1   6  11     2115.93     2265.89     69.28 o
  -5   7  11       25.85        2.19     15.40 o
  -4   7  11      430.07      474.44     43.99 o
  -3   7  11      379.67      350.65     39.09 o
  -2   7  11      127.33       70.74     21.86 o
  -1   7  11      439.67      406.16     41.09 o
   0   7  11      808.30      858.44     80.16 o
  -4   8  11      825.22      848.95     56.70 o
  -3   8  11       87.78       40.90     19.74 o
  -2   8  11      527.21      552.76     55.88 o
  -1   8  11     1061.39     1104.01     48.70 o
   0   8  11       65.96       64.62     17.40 o
  -3   9  11      651.82      723.17     53.73 o
  -2   9  11       29.07       18.15     15.91 o
  -1   9  11      694.98      721.46     52.94 o
  -4   0  12      441.64      451.79     60.64 o
  -3   0  12        7.72       23.78     24.97 o
  -2   0  12     1195.77     1121.16     83.22 o
  -1   0  12     2638.47     2879.57    134.35 o
  -4   1  12        2.98       -5.57     13.14 o
  -3   1  12        1.60        2.45     13.40 o
  -2   1  12       14.57      -13.01     13.01 o
  -1   1  12        3.90      -13.37     13.37 o
  -4   2  12      576.30      531.43     46.37 o
  -3   2  12      255.66      266.99     34.04 o
  -2   2  12      986.64     1004.16     65.39 o
  -1   2  12     2747.29     2884.97    153.97 o
  -3   3  12       61.79       36.04     14.67 o
  -2   3  12       85.67       84.61     22.51 o
  -1   3  12        0.07       10.87     15.06 o
  -3   4  12       13.54       13.61     18.57 o
  -2   4  12      835.07      874.53     57.47 o
 
